# Supplementary material for: H3K27me3 is vital for fungal development and secondary metabolite gene silencing, and substitutes for the loss of H3K9me3 in the plant pathogen Fusarium proliferatum
Source: PLoS Genet. 2024 Jan 2;20(1):e1011075. doi: 10.1371/journal.pgen.1011075 (PMC10786395; doi:10.1371/journal.pgen.1011075)
Supplement: S1 Table — Columns Fpkmt6_1, Fpkmt6_2, FpWT_1 and FpWT_2 represent raw counts of RNA-seq experiment; Fpkmt1 and FpWT represent RPKM (log2 of reads per kilobase per million reads); kmt6…WT represents the log2 difference and kmt6…WT.p the p-value of this difference being zero. (XLSX) [file pgen.1011075.s021.xlsx]

## Sheet: Fp_kmt6_nano
gene	Fpkmt6_1	Fpkmt6_2	FpWT_1	FpWT_2	kmt6	WT	kmt6...WT	kmt6...WT.p	Desc
FPRN_00001	4686	5606	6796	6185	8.17035	8.58082	-0.410473	0.0175268	uncharacterized+protein
FPRN_00002	26	41	0	1	-0.991405	-2.71075	1.71934	0.0976459	uncharacterized+protein
FPRN_00003	665	638	91	76	4.96181	3.12737	1.83444	2.80972e-05	probable+mfs-multidrug-resistance+transporter
FPRN_00004	1621	1409	25	35	6.43632	2.03954	4.39679	1.02954e-05	uncharacterized+protein
FPRN_00005	260	237	0	0	2.89291	-3.77236	6.66527	2.33291e-06	probable+transporter+(major+facilitator+superfamily)
FPRN_00006	575	592	18	13	4.7617	1.30056	3.46114	1.36575e-05	uncharacterized+protein
FPRN_00007	370	401	19	12	3.89946	1.28324	2.61622	0.000175144	probable+alpha-glucosidase+(maltase)
FPRN_00008	184	183	22	9	2.2036	1.20242	1.00118	0.0357035	probable+Dextranase
FPRN_00009	48	69	9	8	0.0108956	0.659531	-0.648636	0.086411	related+to+YRO2+protein
FPRN_00010	396	352	539	575	3.82557	5.21669	-1.39112	0.000120578	uncharacterized+protein
FPRN_00011	64	56	192	181	0.0369042	3.98134	-3.94444	5.7795e-06	related+to+glu/asp-tRNA+amidotransferase+subunit+A
FPRN_00012	68	41	415	361	-0.115776	4.78984	-4.90562	2.22605e-05	related+to+HOL1,+putative+substrate-H++antiporter
FPRN_00013	245	228	660	641	2.78198	5.4014	-2.61943	4.92938e-06	uncharacterized+protein
FPRN_00014	1	0	0	1	-4.71925	-2.71075	-2.0085	0.0770175	related+to+feruloyl+esterase
FPRN_00015	82	98	19	24	0.798922	1.67533	-0.876411	0.0170808	uncharacterized+protein
FPRN_00016	1	1	0	0	-4.32301	-3.77236	-0.550643	0.0956848	related+to+Rtm1p
FPRN_00017	4	0	0	0	-4.32301	-3.77236	-0.550643	0.397344	uncharacterized+protein
FPRN_00018	0	1	0	0	-4.71925	-3.77236	-0.946884	0.0574044	uncharacterized+protein
FPRN_00019	6	3	0	2	-3.48797	-2.37405	-1.11392	0.347034	uncharacterized+protein
FPRN_00020	17	9	5	6	-2.38386	0.178525	-2.56239	0.00309614	related+to+tyrosinase
FPRN_00021	1892	1733	438	338	6.72824	4.78336	1.94488	2.47249e-05	uncharacterized+protein
FPRN_00022	57	81	41	66	0.242605	2.64445	-2.40185	0.00167785	uncharacterized+protein
FPRN_00023	7	6	0	0	-3.21352	-3.77236	0.558842	0.0860825	uncharacterized+protein
FPRN_00024	1110	900	673	567	5.74402	5.34052	0.4035	0.03457	related+to+feruloyl+esterase+B+precursor
FPRN_00025	0	2	0	2	-4.53501	-2.37405	-2.16095	0.124803	uncharacterized+protein
FPRN_00026	6	9	2	2	-3.12876	-0.927093	-2.20166	0.000488561	uncharacterized+protein
FPRN_00027	103	99	125	130	1.03897	3.58154	-2.54257	2.97224e-05	uncharacterized+protein
FPRN_00028	11	6	11	14	-3.05894	1.0835	-4.14245	5.11829e-05	uncharacterized+protein
FPRN_00029	606	256	1	1	3.91316	-1.61022	5.52339	0.00554636	uncharacterized+protein
FPRN_00030	3702	3102	0	0	7.61604	-3.77236	11.3884	1.34157e-06	uncharacterized+protein
FPRN_00031	321	298	321	277	3.39731	4.4917	-1.0944	0.000317028	related+to+multidrug+resistance+protein
FPRN_00032	212	191	164	174	2.41674	3.87281	-1.45607	0.000225816	uncharacterized+protein
FPRN_00033	18	10	26	22	-2.30579	1.80582	-4.1116	0.000266509	uncharacterized+protein
FPRN_00034	15	16	2	1	-2.02211	-1.26374	-0.75837	0.087543	uncharacterized+protein
FPRN_00035	56	24	0	0	-0.818952	-3.77236	2.95341	0.00509953	related+to+ABC-type+Fe3++transport+system,+periplasmic+component
FPRN_00036	7	13	17	11	-2.95061	1.17492	-4.12553	9.41019e-05	related+to+sorbitol+utilization+protein+sou1
FPRN_00037	164	78	35	33	1.25941	2.19673	-0.937316	0.0974905	uncharacterized+protein
FPRN_00038	25	32	3	3	-1.2176	-0.498905	-0.718696	0.0546311	related+to+O-methyltransferase
FPRN_00039	131	108	81	61	1.34668	2.9543	-1.60762	0.000707972	uncharacterized+protein
FPRN_00040	378	406	2208	1829	3.93374	6.8465	-2.91276	3.16259e-05	probable+HOL1+-+Putative+substrate-H++antiporter+-+unknown+biological+function
FPRN_00041	1071	1213	6546	6011	5.963	8.53482	-2.57181	7.57071e-06	FMS1+-+Protein+involved+in+the+biosynthesis+of+pantothenic+acid
FPRN_00042	237	221	307	315	2.70741	4.5341	-1.82669	3.87991e-05	uncharacterized+protein
FPRN_00043	4	8	0	0	-3.30173	-3.77236	0.470628	0.181953	uncharacterized+protein
FPRN_00044	6	5	1	0	-3.32536	-2.67184	-0.653524	0.433116	uncharacterized+protein
FPRN_00045	145	152	38	34	1.78992	2.25262	-0.462701	0.0401459	related+to+C6+zink-finger+protein+PRO1A
FPRN_00046	22	26	0	0	-1.51979	-3.77236	2.25257	0.000475977	related+to+isoflavone+reductase+homolog+P3
FPRN_00047	117	108	0	1	1.23546	-2.71075	3.94621	0.00321326	uncharacterized+protein
FPRN_00048	0	0	0	0	-5.11549	-3.77236	-1.34312	0.00516645	uncharacterized+protein
FPRN_00049	2	3	0	0	-3.83346	-3.77236	-0.0611001	0.830598	uncharacterized+protein
FPRN_00050	14	9	0	0	-2.8386	-3.77236	0.933763	0.0221585	uncharacterized+protein
FPRN_00051	264	232	48	53	2.88126	2.61086	0.270407	0.134513	related+to+NADH+oxidase
FPRN_00052	608	644	122	116	4.89217	3.50707	1.3851	0.000158545	related+to+Protein+indc11
FPRN_00053	1606	1582	11	15	6.52265	1.13468	5.38797	1.67446e-06	related+to+ankyrin
FPRN_00054	147	175	0	0	1.92582	-3.77236	5.69819	2.4279e-05	related+to+ketoreductase
FPRN_00055	1212	1286	112	89	6.11845	3.32674	2.79171	1.26705e-05	uncharacterized+protein
FPRN_00056	1124	1209	1085	1044	6.00374	6.00657	-0.00282619	0.974007	related+to+cutinase+transcription+factor+1+beta
FPRN_00057	427	415	131	169	4.08749	3.74683	0.340659	0.0620389	uncharacterized+protein
FPRN_00058	979	934	87	81	5.66143	3.13629	2.52513	4.37525e-06	probable+amidases+related+to+nicotinamidase
FPRN_00059	24	35	5	7	-1.20107	0.260566	-1.46163	0.00818247	related+to+pisatin+demethylase+cytochrome+P450
FPRN_00060	147	156	8	6	1.81183	0.438375	1.37345	0.00197637	uncharacterized+protein
FPRN_00061	1410	1183	69	53	6.17447	2.79675	3.37772	2.45396e-05	related+to+lipoxygenase+1
FPRN_00062	2614	2489	2468	2065	7.22413	7.01637	0.207769	0.0988775	related+to+methyltransferase
FPRN_00063	1148	995	1121	1102	5.85661	6.06212	-0.205506	0.0711186	probable+acetyl-CoA+synthetase
FPRN_00064	240	220	106	105	2.71978	3.38207	-0.662289	0.00407873	uncharacterized+protein
FPRN_00065	1434	1377	741	718	6.31238	5.53888	0.7735	9.60878e-05	uncharacterized+protein
FPRN_00066	154	138	205	175	1.75972	3.99821	-2.23848	4.06183e-05	related+beta-lactamase
FPRN_00067	5	3	1	0	-3.54838	-2.67184	-0.87654	0.313591	uncharacterized+protein
FPRN_00068	681	770	447	422	5.15452	4.92674	0.22778	0.143778	related+to+E.coli+galactoside+O-acetyltransferase
FPRN_00069	83	82	55	53	0.657564	2.67684	-2.01927	0.000111906	related+to+HNM1+-+Choline+permease
FPRN_00070	265	309	52	42	3.20616	2.52314	0.683027	0.0281614	uncharacterized+protein
FPRN_00071	765	727	142	127	5.21941	3.63753	1.58188	2.86813e-05	probable+monoamine+oxidase+N
FPRN_00072	744	792	79	92	5.27176	3.16083	2.11093	6.69229e-05	related+to+3-oxoacyl-[acyl-carrier-protein]+reductase
FPRN_00073	434	425	141	132	4.12984	3.65641	0.473431	0.00631574	uncharacterized+protein
FPRN_00074	105	82	0	0	0.879948	-3.77236	4.65231	2.94831e-05	related+to+D-alanine+aminotransferase
FPRN_00075	42	35	0	0	-0.69225	-3.77236	3.08011	0.000191423	probable+D-amino-acid+oxidase
FPRN_00076	10738	9565	237	208	9.14282	4.17086	4.97196	3.99046e-07	uncharacterized+protein
FPRN_00077	224	230	2	4	2.69117	-0.538695	3.22986	0.000199433	uncharacterized+protein
FPRN_00078	1692	1891	28	28	6.70535	1.98269	4.72266	7.24522e-06	uncharacterized+protein
FPRN_00079	633	627	95	69	4.90167	3.09352	1.80816	7.52916e-05	uncharacterized+protein
FPRN_00080	174	136	5	3	1.8708	-0.212234	2.08303	0.00122648	uncharacterized+protein
FPRN_00081	2	0	1	1	-4.53501	-1.61022	-2.92478	0.00174488	related+to+WSC2+Glucoamylase+III+(alpha-1,4-glucan-glucosidase)
FPRN_00082	19	18	2	3	-1.69929	-0.710995	-0.988297	0.0158927	uncharacterized+protein
FPRN_00083	196	181	47	38	2.25988	2.42066	-0.160774	0.341133	related+to+ARO80+-+positive+transcription+regulator+of+ARO9+and+ARO10
FPRN_00084	5	6	2	1	-3.32567	-1.26374	-2.06194	0.0025521	related+to+nicotinamide+mononucleotide+permease
FPRN_00085	39	45	50	45	-0.509756	2.54409	-3.05385	3.07775e-05	related+to+carboxyphosphonoenolpyruvate+phosphonomutase
FPRN_00086	444	445	75	75	4.20847	3.03303	1.17544	0.000256419	uncharacterized+protein
FPRN_00087	33	33	0	1	-0.921668	-2.71075	1.78908	0.0669579	related+to+2`-hydroxyisoflavone+reductase
FPRN_00088	347	302	34	32	3.50402	2.16942	1.3346	0.000600219	related+to+tol+protein
FPRN_00089	1017	995	24	25	5.74893	1.82937	3.91956	1.66392e-06	related+to+pentafunctional+arom+polypeptide
FPRN_00090	630	561	27	34	4.79838	2.06936	2.72901	3.19743e-05	related+to+dehydroshikimate+dehydratase
FPRN_00091	774	746	163	111	5.24941	3.63231	1.6171	0.000137239	related+to+negative-acting+regulatory+protein
FPRN_00092	257	249	206	151	2.93369	3.92278	-0.989091	0.00217939	related+to+quinic+acid+utilization+activator
FPRN_00093	332	332	129	124	3.55687	3.57267	-0.0157987	0.887367	related+to+ARO1+-+arom+pentafunctional+enzyme
FPRN_00094	74	84	0	2	0.578486	-2.37405	2.95254	0.027116	uncharacterized+protein
FPRN_00095	594	494	1	5	4.61878	-0.760342	5.37913	0.000269834	uncharacterized+protein
FPRN_00096	22	14	8	3	-2.13844	0.0474535	-2.18589	0.0149383	related+to+Melibiase+subfamily
FPRN_00097	44	34	16	12	-0.689773	1.19136	-1.88113	0.00104236	probable+alpha-glucoside+transport+protein
FPRN_00098	523	473	93	98	4.4515	3.27309	1.17841	0.000345332	related+to+transcription+factor+ZMS1
FPRN_00099	115	421	0	2	2.6683	-2.37405	5.04235	0.0342374	aurofusarin/rubrofusarin+efflux+pump+AFLT
FPRN_00100	209	305	101	132	2.93064	3.47732	-0.546672	0.183626	related+to+2,4-dienoyl-CoA+reductase+precursor
FPRN_00101	36	128	0	0	0.33249	-3.77236	4.10485	0.0128025	uncharacterized+protein
FPRN_00102	26	35	0	0	-1.17211	-3.77236	2.60025	0.000897793	non-ribosomal+peptide+synthetase
FPRN_00103	966	916	391	335	5.6325	4.70964	0.922859	0.000193347	uncharacterized+protein
FPRN_00104	3776	3874	833	790	7.7861	5.67166	2.11444	1.42904e-06	uncharacterized+protein
FPRN_00105	203	204	17	25	2.43534	1.6383	0.797037	0.0157409	related+to+xylan+1,4-beta-xylosidase
FPRN_00106	82	106	53	27	0.883405	2.29737	-1.41397	0.0125822	uncharacterized+protein
FPRN_00107	329	279	1	2	3.36754	-1.27358	4.64112	4.65077e-05	uncharacterized+protein
FPRN_00108	158	189	0	0	2.08199	-3.77236	5.85435	2.20488e-05	uncharacterized+protein
FPRN_00109	41	39	4	5	-0.541975	-0.0419471	-0.500027	0.0780904	uncharacterized+protein
FPRN_00110	444	552	13	12	4.42477	1.08743	3.33734	0.000275645	uncharacterized+protein
FPRN_00111	1773	1843	0	0	6.72295	-3.77236	10.4953	4.2733e-07	uncharacterized+protein
FPRN_00112	3597	4063	1	1	7.77723	-1.61022	9.38745	1.61857e-06	uncharacterized+protein
FPRN_00113	77	96	16	15	0.710703	1.32989	-0.619182	0.0498129	related+to+beta-lactamase
FPRN_00114	331	342	409	515	3.58539	4.98795	-1.40257	0.000605752	uncharacterized+protein
FPRN_00115	1306	1095	342	341	6.04094	4.64498	1.39595	0.000182174	related+to+hsp70+protein
FPRN_00116	1153	983	214	233	5.84922	4.1769	1.67232	0.000127288	uncharacterized+protein
FPRN_00117	1916	2176	842	917	6.88934	5.77331	1.11603	0.000222911	uncharacterized+protein
FPRN_00118	244	245	62	70	2.85714	2.8892	-0.0320588	0.825957	related+to+C4-dicarboxylate+transport+protein+mae1
FPRN_00119	6	4	0	1	-3.39756	-2.71075	-0.686808	0.442052	related+to+cytochrome+P450+monooxygenase
FPRN_00120	414	371	77	54	3.94239	2.86908	1.07331	0.00172719	related+to+salicylate+1-monooxygenase+(flavoprotein+monooxygenase)
FPRN_00121	533	572	33	29	4.65789	2.09231	2.56558	3.74869e-05	probable+organic+hydroperoxide+resistance+protein
FPRN_00122	13	25	1	0	-2.10727	-2.67184	0.564566	0.537563	related+to+hydrophobin
FPRN_00123	6	7	0	1	-3.21379	-2.71075	-0.503041	0.562567	uncharacterized+protein
FPRN_00124	77	88	6	6	0.645698	0.275609	0.370089	0.159811	related+to+integral+membrane+protein
FPRN_00125	402	395	461	402	3.97162	4.91938	-0.94776	0.000380531	related+to+transcription+activator+protein+acu-15
FPRN_00126	20	21	3	1	-1.62797	-1.05167	-0.576297	0.244544	related+to+sugar+transporter
FPRN_00127	73	72	31	24	0.406682	1.9435	-1.53682	0.000773675	related+to+immune-responsive+protein+1
FPRN_00128	250	213	11	12	2.72439	0.996151	1.72824	0.000435685	putative+trichothecene+biosynthesis+gene
FPRN_00129	110	101	0	0	1.10495	-3.77236	4.87731	1.06786e-05	uncharacterized+protein
FPRN_00130	16	16	0	0	-1.80081	-3.77236	1.97155	0.000775987	uncharacterized+protein
FPRN_00131	19	13	51	47	-2.2172	2.57066	-4.78786	8.00281e-05	related+to+6-hydroxy-D-nicotine+oxidase
FPRN_00132	62	39	1	6	-0.234837	-0.667056	0.432218	0.566887	uncharacterized+protein
FPRN_00133	12	8	1	0	-2.93228	-2.67184	-0.260444	0.744942	uncharacterized+protein
FPRN_00134	890	854	58	79	5.50312	2.91274	2.59038	2.18791e-05	uncharacterized+protein
FPRN_00135	717	702	50	65	5.12181	2.73957	2.38224	2.59305e-05	related+to+TOB3+(member+of+AAA-ATPase+family)
FPRN_00136	36	37	73	58	-0.850175	2.88164	-3.73182	1.92261e-05	uncharacterized+protein
FPRN_00137	49	44	20	24	-0.389551	1.70333	-2.09288	0.000317653	uncharacterized+protein
FPRN_00138	5	4	0	0	-3.45796	-3.77236	0.314399	0.284197	related+to+allantoate+permease
FPRN_00139	263	240	282	272	2.92139	4.40673	-1.48534	8.16518e-05	uncharacterized+protein
FPRN_00140	186	216	16	17	2.41087	1.40209	1.00878	0.00829741	related+to+quinate+transport+protein
FPRN_00141	1006	988	1368	1396	5.73201	6.34063	-0.608621	0.000259637	related+to+D-amino+acid+hydantoin+hydrolase+(hydantoinase)
FPRN_00142	1205	1091	2951	3107	5.97547	7.43469	-1.45921	1.45033e-05	related+to+uracil+permease
FPRN_00143	1022	1069	1804	1797	5.81455	6.67822	-0.863671	0.000126698	uncharacterized+protein
FPRN_00144	2271	2334	1160	1152	7.06058	6.11048	0.950096	4.09951e-05	related+to+3-oxoadipate+enol-lactonase+II
FPRN_00145	1608	1535	764	630	6.50013	5.48162	1.0185	0.000178552	related+to+transcription+factor,+SIN3+binding
FPRN_00146	473	397	0	0	4.15814	-3.77236	7.9305	4.4978e-06	uncharacterized+protein
FPRN_00147	90	96	1	1	0.858166	-1.61022	2.46839	0.000167648	uncharacterized+protein
FPRN_00148	78	57	26	37	0.253229	2.09768	-1.84446	0.00213501	related+to+heterokaryon+incompatibility+protein
FPRN_00149	173	106	0	0	1.61547	-3.77236	5.38783	0.000178539	uncharacterized+protein
FPRN_00150	51	50	58	57	-0.198203	2.74215	-2.94035	2.7232e-05	uncharacterized+protein
FPRN_00151	450	438	404	455	4.20439	4.91269	-0.708292	0.00170501	probable+proline+racemase
FPRN_00152	17	18	7	5	-1.73955	0.271955	-2.01151	0.00070041	probable+D-amino-acid+oxidase
FPRN_00153	208	230	107	98	2.60238	3.35041	-0.748023	0.00700845	uncharacterized+protein
FPRN_00154	520	488	370	307	4.48108	4.6248	-0.14372	0.213749	uncharacterized+protein
FPRN_00155	11	6	0	0	-3.05894	-3.77236	0.71342	0.0625675	uncharacterized+protein
FPRN_00156	1	0	0	0	-4.71925	-3.77236	-0.946884	0.0574044	uncharacterized+protein
FPRN_00157	5	6	1	0	-3.32567	-2.67184	-0.653834	0.432914	uncharacterized+protein
FPRN_00158	2	4	0	0	-3.74305	-3.77236	0.0293156	0.92474	uncharacterized+protein
FPRN_00159	404	441	886	796	4.0954	5.71499	-1.61959	9.05628e-05	related+to+delta-5/delta-6+fatty+acid+desaturase
FPRN_00160	504	494	754	736	4.45321	5.56714	-1.11393	5.10591e-05	related+to+epoxide+hydrolase
FPRN_00161	283	244	423	410	3.02312	4.87636	-1.85323	5.05444e-05	uncharacterized+protein
FPRN_00162	410	334	30	27	3.80255	1.99778	1.80478	0.000623221	uncharacterized+protein
FPRN_00163	156	149	96	118	1.85094	3.38961	-1.53867	0.000512613	uncharacterized+protein
FPRN_00164	2	2	9	13	-3.95452	0.931238	-4.88576	3.21727e-05	uncharacterized+protein
FPRN_00165	234	261	1209	1208	2.88244	6.17011	-3.28767	6.42835e-06	related+to+amidohydrolase+family+protein
FPRN_00166	351	290	5898	6196	3.47637	8.48382	-5.00745	8.40692e-07	related+to+allantoate+permease
FPRN_00167	117	94	690	774	1.10207	5.54054	-4.43847	8.63625e-06	related+to+cholinesterase
FPRN_00168	562	574	278	211	4.71601	4.26127	0.454736	0.0144481	Probable+transporter+MCH1
FPRN_00169	0	0	0	1	-5.11549	-2.71075	-2.40474	0.0403154	uncharacterized+protein
FPRN_00170	12	8	45	47	-2.93228	2.50586	-5.43815	5.56204e-06	uncharacterized+protein
FPRN_00171	405	402	474	467	4.00024	5.02395	-1.02372	0.000145921	uncharacterized+protein
FPRN_00172	301	206	370	429	2.901	4.82047	-1.91947	0.00120335	related+to+inositol+phosphatase
FPRN_00173	0	0	1	1	-5.11549	-1.61022	-3.50526	6.73588e-05	uncharacterized+protein
FPRN_00174	0	0	0	0	-5.11549	-3.77236	-1.34312	0.00516645	uncharacterized+protein
FPRN_00175	1	0	0	0	-4.71925	-3.77236	-0.946884	0.0574044	uncharacterized+protein
FPRN_00176	64	72	0	1	0.271837	-2.71075	2.98259	0.0118334	uncharacterized+protein
FPRN_00177	46	55	1	0	-0.24862	-2.67184	2.42322	0.0218306	uncharacterized+protein
FPRN_00178	328	305	144	203	3.45455	3.89555	-0.441	0.0615201	related+to+nodulin
FPRN_00179	213	223	258	300	2.60415	4.41015	-1.806	0.000155694	uncharacterized+protein
FPRN_00180	801	795	98	70	5.34528	3.11952	2.22575	3.17819e-05	related+to+UDPglucose+4-epimerase
FPRN_00181	814	779	1367	1462	5.33841	6.3689	-1.03049	5.80736e-05	probable+pH-response+regulator+palA+protein
FPRN_00182	2032	2257	2730	2993	6.95536	7.3388	-0.383441	0.0123586	uncharacterized+protein
FPRN_00183	1130	1242	1461	1561	6.03414	6.45376	-0.419625	0.00817709	related+to+oxidoreductase
FPRN_00184	1	0	14	9	-4.71925	0.966201	-5.68545	6.07532e-05	uncharacterized+protein
FPRN_00185	8	6	1	5	-3.16826	-0.760342	-2.40792	0.0208082	uncharacterized+protein
FPRN_00186	11	13	55	76	-2.79603	2.86812	-5.66415	1.51337e-05	uncharacterized+protein
FPRN_00187	7	8	100	79	-3.11702	3.19496	-6.31198	3.607e-06	uncharacterized+protein
FPRN_00188	2	1	0	3	-4.13833	-2.15785	-1.98048	0.179676	uncharacterized+protein
FPRN_00189	232	216	714	749	2.66345	5.54094	-2.87748	5.56158e-06	related+to+alpha-mannosidase
FPRN_00190	14	13	33	33	-2.7122	2.15661	-4.86881	6.48055e-06	uncharacterized+protein
FPRN_00191	210	196	378	403	2.43672	4.79869	-2.36197	2.09269e-05	uncharacterized+protein
FPRN_00192	149	197	107	100	2.07759	3.36086	-1.28327	0.00484898	related+to+alcohol+dehydrogenase,+class+C
FPRN_00193	69	87	70	65	0.548111	2.91412	-2.36601	0.000245935	related+to+MGMT+family+protein
FPRN_00194	572	411	687	620	4.38814	5.40337	-1.01523	0.00589857	related+to+kinesin-like+protein
FPRN_00195	209	247	188	172	2.69285	3.94236	-1.24952	0.0016022	uncharacterized+protein
FPRN_00196	736	875	683	634	5.34905	5.41296	-0.0639144	0.685016	uncharacterized+protein
FPRN_00197	152	187	47	46	2.03262	2.52208	-0.48946	0.0775338	uncharacterized+protein
FPRN_00198	89	121	13	10	1.06834	0.980448	0.0878942	0.780948	uncharacterized+protein
FPRN_00199	271	468	18	11	3.68971	1.20547	2.48423	0.0149575	uncharacterized+protein
FPRN_00200	595	663	369	490	4.90205	4.89692	0.00513351	0.977486	related+to+WSS1+Protein+involved+in+sister+chromatid+separation+and+segregation
FPRN_00201	1842	1854	3532	3380	6.7581	7.64536	-0.887254	5.63698e-05	related+to+nitrilases,+putative+pseudogene
FPRN_00202	449	446	284	243	4.22284	4.35058	-0.127744	0.248311	probable+recombinational+repair+protein+mus-23
FPRN_00203	171	188	1	4	2.16019	-0.885124	3.04531	0.00218628	uncharacterized+protein
FPRN_00204	85	47	146	162	0.17151	3.7822	-3.61069	0.00018605	probable+DIP5+-+glutamate+and+aspartate+permease
FPRN_00205	0	1	14	22	-4.71925	1.47227	-6.19152	4.84851e-05	uncharacterized+protein
FPRN_00206	2	10	1	6	-3.42189	-0.667056	-2.75483	0.0249889	related+to+beta-glucosidase
FPRN_00207	173	149	113	134	1.9637	3.54618	-1.58249	0.000393249	uncharacterized+protein
FPRN_00208	2177	2071	1633	1584	6.94894	6.52912	0.41982	0.000884085	probable+acetylglutamate+kinase/N-acetyl-gamma-glutamyl-phosphate+reductase+precursor+(ARG-6)
FPRN_00209	1042	895	1392	1468	5.68259	6.38617	-0.703577	0.000947892	probable+signal+transduction+scaffold+protein,+essential+for+virulence+and+fertility
FPRN_00210	430	426	325	306	4.12362	4.55183	-0.428212	0.00618759	related+to+DNA+repair+protein+RAD14
FPRN_00211	1715	1702	914	824	6.63496	5.75739	0.87757	0.000100266	probable+PHO88+(involved+in+phosphate+transport)
FPRN_00212	178	183	87	71	2.17693	3.06783	-0.890903	0.00263065	uncharacterized+protein
FPRN_00213	101	137	79	91	1.34145	3.15387	-1.81243	0.00152268	uncharacterized+protein
FPRN_00214	438	471	505	500	4.24734	5.09491	-0.84757	0.000920711	uncharacterized+protein
FPRN_00215	922	889	993	952	5.56668	5.90065	-0.333965	0.00346579	related+to+tyrosine-protein+phosphatase+SIW14
FPRN_00216	85901	101228	9114	7920	12.4573	8.97386	3.48347	4.56592e-06	probable+thiamine+repressed+nmt1+protein
FPRN_00217	18	29	85	108	-1.36577	3.2803	-4.64607	5.39562e-05	uncharacterized+protein
FPRN_00218	14	17	24	25	-2.21375	1.82937	-4.04312	0.000150442	uncharacterized+protein
FPRN_00219	0	1	0	0	-4.71925	-3.77236	-0.946884	0.0574044	uncharacterized+protein
FPRN_00220	2	0	0	0	-4.53501	-3.77236	-0.762643	0.170267	uncharacterized+protein
FPRN_00221	1	2	1	1	-4.1392	-1.61022	-2.52898	0.000414782	related+to+permease
FPRN_00222	36	17	24	16	-1.30275	1.59016	-2.89291	0.000794046	related+to+E.coli+dioxygenase
FPRN_00223	294	289	491	449	3.26471	5.01699	-1.75228	2.8562e-05	uncharacterized+protein
FPRN_00224	145	174	132	124	1.91343	3.58797	-1.67454	0.000526345	related+to+conserved+membrane+protein,+putative
FPRN_00225	402	426	1056	1033	4.05211	5.98471	-1.9326	1.59183e-05	probable+ATP+dependent+RNA+helicase
FPRN_00226	5952	4758	3545	4273	8.21559	7.8233	0.392293	0.0431497	related+to+cytochrome-c+oxidase+chain+VIIc
FPRN_00227	642	612	584	596	4.89393	5.28773	-0.393797	0.00382211	uncharacterized+protein
FPRN_00228	728	603	430	518	4.99574	5.02	-0.0242565	0.876475	related+to+RSM25+-+mitochondrial+ribosomal+protein,+small+subunit
FPRN_00229	111	132	113	132	1.379	3.53876	-2.15976	0.00025133	uncharacterized+protein
FPRN_00230	14	19	44	52	-2.17583	2.55008	-4.72591	9.73213e-05	related+to+GTPase+Rho
FPRN_00231	642	541	576	540	4.78235	5.22193	-0.439578	0.0126538	related+to+FAD+dependent+oxidoreductase
FPRN_00232	1016	903	5930	5582	5.6706	8.42484	-2.75423	1.15179e-06	related+to+transcription+factor+KCS1
FPRN_00233	213	181	213	146	2.36379	3.92107	-1.55727	0.00115508	uncharacterized+protein
FPRN_00234	421	410	481	429	4.05895	4.98036	-0.921415	0.000305024	uncharacterized+protein
FPRN_00235	282	247	479	431	3.03521	4.98101	-1.9458	4.17829e-05	related+to+MDR1+-+Mac1p+interacting+protein
FPRN_00236	1545	1631	1057	1105	6.51181	6.02541	0.486404	0.00270566	probable+chorismate+synthase/flavin+reductase,+NADPH-dependent
FPRN_00237	307	328	433	447	3.4435	4.93893	-1.49543	0.000118096	related+to+lipoyltransferase
FPRN_00238	97	61	772	672	0.52066	5.53016	-5.0095	2.39431e-05	uncharacterized+protein
FPRN_00239	2046	1697	9861	9454	6.76437	9.16441	-2.40003	6.56755e-06	probable+protein+kinase+PAK1
FPRN_00240	328	385	306	257	3.7211	4.42317	-0.702062	0.0133492	related+to+mannosyltransferase+alg2
FPRN_00241	288	269	375	325	3.16749	4.66246	-1.49497	9.27956e-05	related+to+enoyl-CoA+hydratase/isomerase
FPRN_00242	367	384	852	838	3.8442	5.72461	-1.88041	1.85825e-05	related+to+pathway-specific+nitrogen+regulator
FPRN_00243	517	586	468	474	4.64703	5.02475	-0.377713	0.0321001	uncharacterized+protein
FPRN_00244	11	12	5	5	-2.82371	0.0851175	-2.90883	9.37733e-05	uncharacterized+protein
FPRN_00245	219	210	153	194	2.56944	3.90135	-1.3319	0.000815222	uncharacterized+protein
FPRN_00246	135	131	234	219	1.56581	4.19188	-2.62607	1.40124e-05	related+to+triacylglycerol+lipase
FPRN_00247	842	637	406	406	5.17951	4.84821	0.331306	0.121014	uncharacterized+protein
FPRN_00248	518	528	562	542	4.55562	5.2066	-0.650979	0.000769806	uncharacterized+protein
FPRN_00249	1806	1619	2980	2722	6.63833	7.34727	-0.708939	0.000566298	related+to+MUC1+Extracellular+alpha-1,4-glucan+glucosidase
FPRN_00250	19	22	102	113	-1.63054	3.39722	-5.02776	5.26481e-06	uncharacterized+protein
FPRN_00251	596	662	1233	1261	4.90297	6.21287	-1.30991	0.000117958	related+to+NADPH+quinone+oxidoreductase+homolog+PIG3
FPRN_00252	1051	963	2029	1908	5.74816	6.80553	-1.05737	5.24228e-05	related+to+PIN4+FHA1+domain-interacting+protein+modulates+DNA+damage+tolerance+and+G(2)/M+cell+cycle+progression
FPRN_00253	0	1	27	20	-4.71925	1.77903	-6.49828	1.94782e-05	uncharacterized+protein
FPRN_00254	1032	1050	1143	1108	5.80612	6.07826	-0.272138	0.00961257	probable+histone+H2A+F/Z+family+member+HTZ1
FPRN_00255	5	13	22	12	-3.06276	1.365	-4.42776	0.00019559	uncharacterized+protein
FPRN_00256	760	760	1505	1349	5.25008	6.38191	-1.13183	6.9099e-05	probable+ERD2+-+ER+lumen+protein-retaining+receptor
FPRN_00257	991	1066	693	778	5.78443	5.5461	0.23833	0.0777169	related+to+transcription+initiation+factor+TFIID
FPRN_00258	429	375	314	398	3.9926	4.68621	-0.693601	0.00933285	probable+ribosomal+protein+S19,+mitochondrial
FPRN_00259	611	709	185	144	4.98857	3.83115	1.15742	0.00200952	probable+cellulase+precursor
FPRN_00260	1425	1492	1703	1659	6.37964	6.59061	-0.210965	0.0353592	related+to+chaperone+HLJ1
FPRN_00261	411	423	970	952	4.0714	5.88297	-1.81156	1.32842e-05	uncharacterized+protein
FPRN_00262	360	321	275	243	3.60723	4.33282	-0.725593	0.00222708	related+to+steroid+5+alpha-reductase
FPRN_00263	15	14	78	76	-2.46371	3.05263	-5.51634	6.148e-06	related+to+nicotinamide+mononucleotide+permease
FPRN_00264	290	274	974	978	3.19701	5.89903	-2.70202	2.97239e-06	related+to+mannosylphosphorylation+protein+MNN4
FPRN_00265	264	262	491	508	3.02294	5.08908	-2.06614	1.85772e-05	related+to+dna+mismatch+repair+homologue+(hpms2)
FPRN_00266	694	812	1347	1327	5.22703	6.2999	-1.07287	0.000864678	uncharacterized+protein
FPRN_00267	3	0	2	1	-4.41365	-1.26374	-3.14991	0.00345534	uncharacterized+protein
FPRN_00268	0	0	0	4	-5.11549	-1.98541	-3.13007	0.0794456	uncharacterized+protein
FPRN_00269	760	726	1363	1328	5.21179	6.30744	-1.09565	2.47326e-05	related+to+vacuolar+protein+sorting+PEP5+protein
FPRN_00270	1	0	1	1	-4.71925	-1.61022	-3.10902	0.000520301	uncharacterized+protein
FPRN_00271	314	267	428	437	3.2507	4.91808	-1.66738	9.08148e-05	related+to+cytidylyltransferase+family+protein
FPRN_00272	996	1037	3067	3145	5.76446	7.48032	-1.71586	5.44497e-06	related+to+methyltransferase
FPRN_00273	122	128	106	100	1.45377	3.35567	-1.90189	0.000106658	uncharacterized+protein
FPRN_00274	0	0	1	3	-5.11549	-1.05745	-4.05803	0.000802422	uncharacterized+protein
FPRN_00275	0	0	0	0	-5.11549	-3.77236	-1.34312	0.00516645	uncharacterized+protein
FPRN_00276	0	0	1	0	-5.11549	-2.67184	-2.44365	0.0313663	uncharacterized+protein
FPRN_00277	5	3	24	26	-3.54838	1.85238	-5.40076	8.86172e-06	probable+pectin+lyase+precursor
FPRN_00278	960	819	2190	2161	5.53567	6.96843	-1.43277	3.08929e-05	related+to+calcium+permease+Vcx1p
FPRN_00279	2124	2119	2213	2097	6.94239	6.95262	-0.0102278	0.862942	probable+26S+protease+subunit+RPT6
FPRN_00280	920	820	2050	2035	5.49803	6.86442	-1.36638	1.50859e-05	probable+protein-tyrosine-phosphatase
FPRN_00281	2610	4667	4077	4176	7.64975	7.90207	-0.252314	0.417179	related+to+IQ+calmodulin-binding+motif+domain+protein
FPRN_00282	1821	1890	4778	4301	6.76296	8.05945	-1.29649	5.12259e-05	related+to+(AAP1)+-+alanine/arginine+aminopeptidase
FPRN_00283	21	23	34	37	-1.579	2.24624	-3.82524	1.73302e-05	probable+triacylglycerol+lipase+V+precursor
FPRN_00284	535	489	256	210	4.51179	4.21484	0.296949	0.0425494	uncharacterized+protein
FPRN_00285	1911	2093	1670	1646	6.86383	6.57108	0.29275	0.0143185	probable+Arp2/3+complex+subunit+ARC18
FPRN_00286	1	4	1	7	-3.92773	-0.585336	-3.34239	0.0154067	uncharacterized+protein
FPRN_00287	0	0	0	0	-5.11549	-3.77236	-1.34312	0.00516645	uncharacterized+protein
FPRN_00288	270	197	426	415	2.72898	4.8863	-2.15732	0.000220523	probable+translation+initiation+factor+3+(eIF-3)+zeta+subunit
FPRN_00289	0	0	0	2	-5.11549	-2.37405	-2.74143	0.0586461	probable+flavin-containing+monooxygenase
FPRN_00290	28	27	13	15	-1.41944	1.22596	-2.6454	0.00011303	uncharacterized+protein
FPRN_00291	10	5	0	1	-3.17004	-2.71075	-0.459289	0.600439	related+to+PHO89+-+Na+/phosphate+co-transporter
FPRN_00292	43	32	55	56	-0.719357	2.70964	-3.429	4.0108e-05	related+to+glucose/galactose+transporter
FPRN_00293	0	0	0	0	-5.11549	-3.77236	-1.34312	0.00516645	uncharacterized+protein
FPRN_00294	290	325	632	634	3.3682	5.36792	-1.99972	5.08922e-05	related+to+SDA1+protein,+required+for+normal+organization+of+the+actin+cytoskeleton
FPRN_00295	8711	8561	13044	14025	8.93412	9.58583	-0.651705	0.00014451	probable+mitochondrial+phosphate+transport+protein+MIR1
FPRN_00296	382	333	617	672	3.7231	5.39214	-1.66903	9.45681e-05	uncharacterized+protein
FPRN_00297	7	7	0	7	-3.16204	-1.68526	-1.47678	0.388877	uncharacterized+protein
FPRN_00298	13305	9522	605	677	9.31872	5.38464	3.93407	2.36171e-05	uncharacterized+protein
FPRN_00299	108	94	760	824	1.03451	5.64465	-4.61014	3.45917e-06	uncharacterized+protein
FPRN_00300	33	43	94	99	-0.703806	3.28426	-3.98806	2.2629e-05	related+to+oxidoreductase
FPRN_00301	564	610	1505	1501	4.77129	6.44851	-1.67722	1.97686e-05	uncharacterized+protein
FPRN_00302	258	252	117	107	2.94952	3.44377	-0.494248	0.0102941	uncharacterized+protein
FPRN_00303	0	0	0	0	-5.11549	-3.77236	-1.34312	0.00516645	uncharacterized+protein
FPRN_00304	0	0	0	0	-5.11549	-3.77236	-1.34312	0.00516645	uncharacterized+protein
FPRN_00305	0	0	8	5	-5.11549	0.344945	-5.46043	2.71146e-05	uncharacterized+protein
FPRN_00306	0	0	1	4	-5.11549	-0.885124	-4.23036	0.00169	uncharacterized+protein
FPRN_00307	36	33	34	32	-0.890198	2.16942	-3.05962	3.06417e-05	related+to+putative+multidrug+transporter+Mfs1.1+(major+facilitator+family+protein)
FPRN_00308	1113	1213	1296	1281	5.99518	6.25365	-0.258465	0.0357959	related+to+3-oxoadipate+enol-lactonase+I
FPRN_00309	359	395	886	795	3.84301	5.71448	-1.87147	6.2911e-05	related+to+RNA-directed+RNA+polymerase+(RdRP)
FPRN_00310	1320	1335	2014	1988	6.21586	6.83148	-0.615613	0.000267611	related+to+autophagy+protein+Atg27
FPRN_00311	754	656	1611	1555	5.11092	6.51118	-1.40026	3.72377e-05	related+to+positive+cofactor+2
FPRN_00312	2873	2818	3416	3386	7.37504	7.62287	-0.247831	0.00584378	uncharacterized+protein
FPRN_00313	2336	2382	1772	1707	7.09801	6.63766	0.460352	0.000829622	related+to+eukaryotic+translation+initiation+factor+EIF-2B+subunit+3
FPRN_00314	NA	NA	NA	NA	NA	NA	NA	NA	related+to+zinc+finger+protein+odd-paired-like+(opl)
FPRN_00315	NA	NA	NA	NA	NA	NA	NA	NA	uncharacterized+protein
FPRN_00316	1	3	1	1	-4.01814	-1.61022	-2.40792	0.000918159	uncharacterized+protein
FPRN_00317	171	243	102	105	2.45368	3.36182	-0.908144	0.0336932	uncharacterized+protein
FPRN_00318	461	539	78	87	4.442	3.12559	1.31642	0.0020716	related+to+Y.lipolytica+GPR1+protein+and+Fun34p
FPRN_00319	0	0	0	0	-5.11549	-3.77236	-1.34312	0.00516645	uncharacterized+protein
FPRN_00320	465	407	520	578	4.15942	5.20141	-1.04199	0.000558607	probable+acetylornithine+aminotransferase+precursor
FPRN_00321	14770	16482	18368	18570	9.86344	10.0129	-0.149417	0.157322	probable+glutamate+decarboxylase
FPRN_00322	505	640	1340	1165	4.70259	6.21388	-1.51129	0.000712988	related+to+hormone-sensitive+lipase
FPRN_00323	14	8	80	88	-2.87861	3.14403	-6.02264	5.00306e-06	uncharacterized+protein
FPRN_00324	1434	1581	394	465	6.42891	4.91009	1.51882	0.000168924	related+to+calpain
FPRN_00325	1613	1726	1943	1846	6.59652	6.75278	-0.156256	0.111644	related+to+traf5+protein
FPRN_00326	2191	2092	2643	2642	6.9579	7.23229	-0.274387	0.00429994	probable+ubiquitin+fusion+degradation+protein+2
FPRN_00327	133	138	417	421	1.62445	4.88161	-3.25716	7.24026e-06	probable+AAH1+-+adenosine+deaminase
FPRN_00328	612	612	620	522	4.85069	5.24566	-0.394974	0.0110142	probable+ZFR1+regulator+of+fumonisin+biosynthesis
FPRN_00329	15	7	17	25	-2.70084	1.6383	-4.33914	0.00021088	related+to+transcription+factors
FPRN_00330	1017	913	1325	1311	5.67862	6.2829	-0.604285	0.00061487	related+to+transcription+factors
FPRN_00331	1407	1171	9398	9362	6.16373	9.12455	-2.96082	2.92592e-06	probable+xanthine+dehydrogenase
FPRN_00332	2408	2343	2393	2453	7.10217	7.1212	-0.0190349	0.724071	probable+BNA3+-+Arylformamidase
FPRN_00333	0	1	4	11	-4.71925	0.383375	-5.10262	0.000560433	related+to+CDC5+-+protein+kinase+involved+in+regulation+of+DNA+replication
FPRN_00334	715	597	1835	2018	4.96837	6.77598	-1.80761	5.43616e-05	related+to+regulator+of+deoxyribodipyrimidine+photo-lyase+PHR1
FPRN_00335	647	626	4181	3981	4.9216	7.88779	-2.9662	4.83941e-07	uncharacterized+protein
FPRN_00336	165	133	216	242	1.7934	4.20352	-2.41012	7.95457e-05	related+to+heterokaryon+incompatibility+protein+het-6
FPRN_00337	8608	8186	20923	22078	8.89578	10.1584	-1.26257	8.40275e-06	related+to+bZIP+transcription+factor
FPRN_00338	2	2	6	10	-3.95452	0.550463	-4.50499	8.48933e-05	uncharacterized+protein
FPRN_00339	744	701	1086	1078	5.15454	6.02641	-0.871868	8.37339e-05	uncharacterized+protein
FPRN_00340	472	445	982	951	4.2778	5.89178	-1.61398	1.11946e-05	probable+ribosomal+RNA-processing+protein+12
FPRN_00341	823	833	845	859	5.41396	5.73467	-0.320704	0.00826951	probable+VPS29+-+involved+in+vacuolar+protein+sorting
FPRN_00342	377	336	132	95	3.7151	3.4465	0.268597	0.158117	uncharacterized+protein
FPRN_00343	125	93	59	90	1.16968	2.99647	-1.82679	0.00208673	uncharacterized+protein
FPRN_00344	193	189	149	121	2.29368	3.63998	-1.3463	0.000392784	uncharacterized+protein
FPRN_00345	1537	1400	1808	1980	6.38268	6.75104	-0.36836	0.00724781	uncharacterized+protein
FPRN_00346	1518	1154	707	604	6.21084	5.40452	0.806322	0.00616773	uncharacterized+protein
FPRN_00347	265	224	351	321	2.84821	4.61805	-1.76984	9.47138e-05	related+to+ATP-dependent+RNA+helicase
FPRN_00348	1652	1486	2261	2068	6.50141	6.95569	-0.454275	0.00296433	related+to+CUE+domain+protein
FPRN_00349	1093	947	2103	1907	5.76921	6.83052	-1.0613	0.000205956	probable+Nuc-2+protein
FPRN_00350	385	429	255	213	4.01247	4.22018	-0.207708	0.216046	uncharacterized+protein
FPRN_00351	606	521	703	707	4.69289	5.49683	-0.803938	0.000778957	related+to+FMP35+Found+in+Mitochondrial+Proteome
FPRN_00352	876	927	1454	1562	5.55194	6.45071	-0.898774	0.000276478	related+to+ribosomal+protein+L3+precursor,+mitochondrial
FPRN_00353	541	547	313	371	4.63002	4.64173	-0.0117101	0.922584	related+to+thioredoxin-like+protein
FPRN_00354	538	472	1040	1063	4.47746	5.9939	-1.51643	4.29867e-05	uncharacterized+protein
FPRN_00355	210	194	131	116	2.42362	3.54825	-1.12463	0.000548539	Probable+kinetochore+protein+SPC25
FPRN_00356	174	92	102	137	1.47969	3.49835	-2.01867	0.00513599	probable+Mitotic-spindle+organizing+protein+1
FPRN_00357	1274	1047	1907	1694	5.98538	6.68788	-0.7025	0.00304426	related+to+Zn-finger+protein
FPRN_00358	2497	2205	4009	3636	7.08762	7.78268	-0.695061	0.000767413	probable+dolichyl-phosphate-mannose--protein+mannosyltransferase
FPRN_00359	555	554	921	912	4.66895	5.82532	-1.15637	3.78798e-05	related+to+GTP-binding+protein+rab2
FPRN_00360	1068	1083	2395	2277	5.86153	7.06988	-1.20834	2.35177e-05	related+to+choline+transporter-like+protein
FPRN_00361	273	228	11	2	2.90462	0.00753664	2.89709	0.00525048	related+to+arginase
FPRN_00362	163	143	49	43	1.85003	2.51272	-0.662692	0.00911384	uncharacterized+protein
FPRN_00363	1	0	1	2	-4.71925	-1.27358	-3.44567	0.000893351	probable+CYB2+-+lactate+dehydrogenase+cytochrome+b2
FPRN_00364	323	265	1560	1481	3.27896	6.46275	-3.18379	7.47378e-06	related+to+sterol+glucosyltransferase
FPRN_00365	0	1	0	4	-4.71925	-1.98541	-2.73383	0.116013	uncharacterized+protein
FPRN_00366	0	0	0	0	-5.11549	-3.77236	-1.34312	0.00516645	uncharacterized+protein
FPRN_00367	0	0	0	1	-5.11549	-2.71075	-2.40474	0.0403154	uncharacterized+protein
FPRN_00368	1593	1719	2318	2342	6.58175	7.06583	-0.484085	0.0028274	probable+translocon+subunit
FPRN_00369	370	328	786	792	3.66569	5.63944	-1.97376	1.94131e-05	related+to+plasma+membrane+phosphatase+required+for+sodium+stress+response
FPRN_00370	410	439	1145	1056	4.10808	6.04989	-1.94182	2.26903e-05	related+to+peroxisomal+ABC+transporter+1
FPRN_00371	38	24	277	340	-1.16499	4.52195	-5.68694	2.09905e-05	uncharacterized+protein
FPRN_00372	10	13	126	108	-2.84703	3.48755	-6.33457	2.43496e-06	uncharacterized+protein
FPRN_00373	208	234	401	367	2.62036	4.77993	-2.15957	6.65134e-05	probable+D-xylose+reductase
FPRN_00374	886	890	867	863	5.53362	5.75162	-0.218007	0.0251363	probable+regulatory+subunit+of+protein+phosphatase-1
FPRN_00375	1604	1465	81	112	6.46003	3.2762	3.18383	1.01765e-05	uncharacterized+protein
FPRN_00376	936	927	798	789	5.61171	5.64607	-0.0343618	0.603516	related+to+CSN12+-+signalosome+component
FPRN_00377	5178	5080	4360	4337	8.17169	7.99475	0.176945	0.018898	probable+60S+large+subunit+ribosomal+protein
FPRN_00378	508	521	897	888	4.51922	5.79244	-1.27322	4.15848e-05	uncharacterized+protein
FPRN_00379	221	189	95	79	2.45666	3.16669	-0.710033	0.00914683	uncharacterized+protein
FPRN_00380	37	55	271	267	-0.446834	4.37789	-4.82473	2.37464e-05	uncharacterized+protein
FPRN_00381	0	1	0	0	-4.71925	-3.77236	-0.946884	0.0574044	uncharacterized+protein
FPRN_00382	710	807	442	417	5.24673	4.91284	0.333888	0.0614737	uncharacterized+protein
FPRN_00383	464	380	750	805	4.08998	5.62352	-1.53354	0.000193555	related+to+telomere+length+regulator+protein+rif1
FPRN_00384	266	253	91	78	2.98789	3.13927	-0.151375	0.27782	probable+sugar+transporter
FPRN_00385	2252	2432	3519	3158	7.09153	7.58722	-0.495692	0.00460255	related+to+P.ciliare+possible+apospory-associated+protein
FPRN_00386	854	751	651	641	5.34075	5.39423	-0.0534744	0.553915	related+to+DAHP+synthase+class+II
FPRN_00387	588	598	655	718	4.78952	5.46235	-0.67283	0.00106742	uncharacterized+protein
FPRN_00388	619	522	340	285	4.71538	4.5426	0.172774	0.242505	uncharacterized+protein
FPRN_00389	247	284	270	232	3.04289	4.29611	-1.25323	0.00125401	uncharacterized+protein
FPRN_00390	151	122	222	230	1.58704	4.18923	-2.6022	4.60477e-05	related+to+ribonuclease+P+protein+subunit+p30
FPRN_00391	178	151	433	370	1.99635	4.82824	-2.83189	2.1403e-05	uncharacterized+protein
FPRN_00392	875	840	659	609	5.4722	5.36829	0.103909	0.182136	uncharacterized+protein
FPRN_00393	122	137	261	238	1.52484	4.29186	-2.76702	2.80854e-05	uncharacterized+protein
FPRN_00394	221	221	226	208	2.63604	4.14457	-1.50853	9.80744e-05	uncharacterized+protein
FPRN_00395	226	104	1370	1661	1.89201	6.45758	-4.56557	0.000289262	probable+choline-sulfatase
FPRN_00396	446	394	238	200	4.08209	4.14778	-0.0656932	0.609551	related+to+Ras+GTPase-activating-like+protein+IQGAP1
FPRN_00397	380	362	786	739	3.81828	5.59594	-1.77767	1.36943e-05	related+to+RMD1+-+protein+required+for+meiotic+division
FPRN_00398	2964	2821	5417	5144	7.39906	8.30225	-0.903194	4.48038e-05	related+to+glucose-6-phosphate/phosphate+translocator
FPRN_00399	4977	5122	5380	5341	8.15201	8.32076	-0.168752	0.0330419	related+to+P-type+ATPase
FPRN_00400	1161	1343	683	678	6.11982	5.45583	0.663996	0.00395125	related+to+ACOB+protein
FPRN_00401	819	780	741	800	5.34551	5.60897	-0.263459	0.0200764	probable+RAX1+Protein+involved+in+determination+of+budding+patterns
FPRN_00402	8033	7675	5145	5277	8.80088	8.27319	0.527691	0.000532709	probable+ribosomal+protein+L31.e.A,+cytosolic
FPRN_00403	1363	1473	604	523	6.32963	5.23026	1.09937	0.00029305	probable+ubiquitin-conjugating+enzyme+E2-C
FPRN_00404	3629	3520	3077	3106	7.67895	7.47135	0.207599	0.0109254	probable+argininosuccinate+lyase
FPRN_00405	869	862	605	559	5.48616	5.26737	0.218793	0.0323906	related+to+protein+kinase+chk1
FPRN_00406	16	20	32	38	-1.71418	2.21362	-3.9278	2.53673e-05	uncharacterized+protein
FPRN_00407	155	159	943	1107	1.89437	5.95748	-4.06311	1.19545e-05	uncharacterized+protein
FPRN_00408	1158	1142	4557	4768	5.9819	8.10226	-2.12037	1.35114e-06	related+to+thiosulfate+sulfurtransferases
FPRN_00409	8738	9512	7664	7325	8.99836	8.77814	0.220228	0.0268649	probable+40S+ribosomal+protein+S5
FPRN_00410	91	58	371	380	0.448702	4.74852	-4.29982	2.99509e-05	uncharacterized+protein
FPRN_00411	22	10	72	89	-2.23818	3.09918	-5.33736	0.000115337	uncharacterized+protein
FPRN_00412	532	513	518	449	4.54991	5.04981	-0.499897	0.00345106	probable+arrestin+domain+protein
FPRN_00413	525	548	340	306	4.60339	4.57757	0.0258264	0.800839	related+to+tRNA-splicing+endonuclease
FPRN_00414	463	394	1437	1451	4.12181	6.39689	-2.27508	1.19976e-05	uncharacterized+protein
FPRN_00415	0	0	0	0	-5.11549	-3.77236	-1.34312	0.00516645	uncharacterized+protein
FPRN_00416	1100	1101	1506	1359	5.90429	6.38535	-0.481059	0.00171989	related+to+aldehyde+reductase+II
FPRN_00417	3077	2773	3849	3642	7.41146	7.7562	-0.34474	0.00456313	probable+AAA+protease+IAP-1+(mitochondrial+intermembrane+space)
FPRN_00418	332	271	1723	1613	3.34535	6.57949	-3.23415	7.37701e-06	related+to+zinc+finger+protein
FPRN_00419	0	0	1	0	-5.11549	-2.67184	-2.44365	0.0313663	uncharacterized+protein
FPRN_00420	695	625	3039	3008	4.97948	7.43552	-2.45604	1.51587e-06	related+to+glycerophosphocholine+(GroPCho)+phosphodiesterase
FPRN_00421	1808	1624	2004	1949	6.6417	6.81257	-0.170872	0.0529299	uncharacterized+protein
FPRN_00422	1443	1259	1414	1426	6.24485	6.37614	-0.131291	0.163113	probable+DUF866+domain+protein
FPRN_00423	36	37	57	60	-0.850175	2.76075	-3.61092	1.49539e-05	uncharacterized+protein
FPRN_00424	1073	1306	972	949	6.02646	5.88246	0.143997	0.371952	probable+zinc+finger+protein+ZPR1
FPRN_00425	1	1	6	14	-4.32301	0.744806	-5.06781	0.000246837	uncharacterized+protein
FPRN_00426	485	487	773	779	4.40256	5.61943	-1.21687	4.60266e-05	related+to+levodione+reductase
FPRN_00427	381	389	30	34	3.9007	2.12579	1.77491	0.000128917	uncharacterized+protein
FPRN_00428	325	317	99	110	3.48007	3.37009	0.109979	0.408415	uncharacterized+protein
FPRN_00429	278	276	428	396	3.15346	4.86022	-1.70675	3.53746e-05	related+to+secretory+protein+SSP120
FPRN_00430	302	278	230	246	3.25549	4.24298	-0.987499	0.00060781	related+to+TRM12+tRNA+methyltransferase,+required+for+the+formation+of+the+hypermodified+nucleoside+wybutosine+in+the+phenylalanine-accepting+tRNA
FPRN_00431	2271	2254	2186	2236	7.03597	6.98669	0.0492795	0.395119	probable+cell+shape+control+protein+phosphatase+ppe1
FPRN_00432	898	1011	1707	1714	5.64885	6.6144	-0.965547	0.000408295	related+to+nucleolar+phosphoprotein
FPRN_00433	1758	1492	1161	1242	6.55302	6.16188	0.391141	0.0121307	related+to+pyridoxamine+phosphate+oxidase+family+protein
FPRN_00434	355	333	624	608	3.63217	5.33652	-1.70435	1.82186e-05	uncharacterized+protein
FPRN_00435	29	29	20	33	-1.01344	1.88026	-2.8937	0.000432194	uncharacterized+protein
FPRN_00436	214	172	352	347	2.31662	4.66911	-2.35249	5.96258e-05	uncharacterized+protein
FPRN_00437	237	235	264	343	2.77373	4.50253	-1.7288	0.000429771	uncharacterized+protein
FPRN_00438	2010	1884	5717	5486	6.83126	8.38896	-1.5577	3.32722e-06	uncharacterized+protein
FPRN_00439	664	583	697	696	4.87514	5.48304	-0.6079	0.00147295	related+to+short-chain+dehydrogenase/reductase
FPRN_00440	173	186	230	249	2.16893	4.25109	-2.08216	7.64971e-05	uncharacterized+protein
FPRN_00441	10	3	4	2	-3.33265	-0.55534	-2.77731	0.00202158	uncharacterized+protein
FPRN_00442	1550	1496	1187	1451	6.44767	6.27332	0.174356	0.16403	related+to+inhibitor+of+calcineurin
FPRN_00443	616	629	721	634	4.88263	5.44623	-0.563602	0.00196236	related+to+mitochondrial+phenylalanyl-tRNA+synthetase+(MSF1)
FPRN_00444	2813	2463	574	485	7.26551	5.15781	2.1077	1.17071e-05	probable+dicarboxylate+carrier+protein
FPRN_00445	1105	1115	1245	1197	5.91724	6.18871	-0.271465	0.00866521	probable+DNA-directed+RNA+polymerase+II+chain+RPB3
FPRN_00446	302	287	378	389	3.29005	4.77426	-1.48421	6.02767e-05	probable+SOF1+protein
FPRN_00447	3322	3053	2903	2879	7.5264	7.36444	0.161953	0.0370382	related+to+6-phosphofructo-2-kinase
FPRN_00448	259	239	570	494	2.89574	5.16136	-2.26561	2.2257e-05	related+to+TAD3+Subunit+of+tRNA-specific+adenosine-34+deaminase
FPRN_00449	544	589	799	753	4.70513	5.6182	-0.91307	0.000395153	related+to+ribonuclease+H1
FPRN_00450	556	413	108	118	4.36795	3.45455	0.913404	0.0164956	related+to+serine+protease
FPRN_00451	1211	1140	5377	5238	6.01573	8.30642	-2.29069	7.38149e-07	related+to+SPT23+-+suppressor+of+TY+retrotransposon
FPRN_00452	278	234	146	114	2.95595	3.59435	-0.638408	0.0163709	uncharacterized+protein
FPRN_00453	5622	5525	5444	5194	8.28116	8.31085	-0.0296974	0.612675	probable+sexual+development+activator+VeA+protein
FPRN_00454	2855	2762	2052	4161	7.3586	7.39259	-0.033989	0.928877	related+to+putative+plasma+membrane+protein+YRO2
FPRN_00455	993	1002	1964	1929	5.73092	6.7899	-1.05898	2.62687e-05	related+to+armadillo+repeat+protein
FPRN_00456	441	414	581	626	4.11804	5.31218	-1.19414	0.00010699	probable+negative+regulatory+factor+PREG
FPRN_00457	1070	1140	575	498	5.90785	5.17139	0.736464	0.00107216	uncharacterized+protein
FPRN_00458	1819	1572	1074	1117	6.61805	6.04136	0.576695	0.00187841	uncharacterized+protein
FPRN_00459	563	663	882	908	4.85208	5.79604	-0.943962	0.0014056	related+to+ER-Golgi+SNARE+complex+subunit+BET1+protein
FPRN_00460	423	439	242	189	4.14106	4.1257	0.0153577	0.910575	uncharacterized+protein
FPRN_00461	19901	19141	50647	48127	10.2851	11.3198	-1.03477	0.000214039	probable+glutamate+synthase+(NADPH)
FPRN_00462	327	267	1640	1532	3.30587	6.50915	-3.20327	8.45409e-06	related+to+VTC2+-+putative+polyphosphate+synthetase
FPRN_00463	647	599	1248	1254	4.88109	6.21882	-1.33773	1.8724e-05	uncharacterized+protein
FPRN_00464	1048	1074	3053	3335	5.83851	7.52301	-1.68451	1.11994e-05	related+to+D-ribulokinase
FPRN_00465	772	691	1303	1349	5.17977	6.2913	-1.11153	6.68534e-05	related+to+nucleoporin-interacting+protein+NIC96
FPRN_00466	396	347	638	684	3.80646	5.42038	-1.61393	8.24921e-05	related+to+bZIP+transcription+factor
FPRN_00467	2	1	24	30	-4.13833	1.9399	-6.07822	1.14112e-05	uncharacterized+protein
FPRN_00468	33	19	99	108	-1.29631	3.35915	-4.65546	3.23071e-05	uncharacterized+protein
FPRN_00469	105	114	351	326	1.1836	4.62577	-3.44217	8.88892e-06	related+to+myocyte-specific+enhancer+factor+2d
FPRN_00470	134659	126038	104106	104426	12.9462	12.4573	0.488914	0.00975379	probable+H+-transporting+ATPase
FPRN_00471	1	4	1	0	-3.92773	-2.67184	-1.25589	0.192009	uncharacterized+protein
FPRN_00472	892	833	1040	955	5.48717	5.92859	-0.441423	0.00172707	related+to+RNA+binding+protein+NRD1+protein
FPRN_00473	5723	5449	12692	12130	8.28756	9.4915	-1.20394	2.02197e-05	probable+mitochondrial+citrate+synthase
FPRN_00474	6435	6411	4784	4261	8.49473	8.05262	0.44211	0.00400034	probable+mitochondrial+substrate+carrier
FPRN_00475	645	638	899	887	4.93845	5.79256	-0.854107	0.000109626	uncharacterized+protein
FPRN_00476	448	491	1060	1022	4.32201	5.98044	-1.65843	5.09354e-05	related+to+long-chain-fatty-acid+CoA+ligase+FAA2
FPRN_00477	1630	1509	3728	4192	6.50163	7.8438	-1.34217	4.38732e-05	uncharacterized+protein
FPRN_00478	346	295	622	476	3.4749	5.19347	-1.71857	0.000334749	probable+O-acetylhomoserine+(thiol)-lyase
FPRN_00479	75	67	73	61	0.366029	2.90449	-2.53846	6.71035e-05	uncharacterized+protein
FPRN_00480	479	319	761	691	3.92147	5.53673	-1.61525	0.00215827	uncharacterized+protein
FPRN_00481	1308	1215	2081	2135	6.1322	6.91673	-0.784531	0.000114127	related+to+rna-binding+protein+fus/tls
FPRN_00482	821	743	870	1006	5.30022	5.84742	-0.547199	0.00437533	uncharacterized+protein
FPRN_00483	2055	1996	4286	4337	6.88563	7.98063	-1.095	1.1995e-05	related+to+USO1+-+intracellular+protein+transport+protein
FPRN_00484	1474	1352	2010	1951	6.32084	6.81718	-0.496342	0.000806907	uncharacterized+protein
FPRN_00485	733	636	1726	1557	5.05243	6.55522	-1.50279	5.03996e-05	related+to+capsular+associated+protein
FPRN_00486	360	373	509	484	3.7911	5.08314	-1.29203	0.000113357	Palmitoyltransferase+PFA4
FPRN_00487	1506	1292	3781	3630	6.29899	7.7411	-1.44211	3.43571e-05	probable+myosin+I+heavy+chain
FPRN_00488	868	945	1305	1269	5.55763	6.25344	-0.695813	0.00103411	uncharacterized+protein
FPRN_00489	493	416	73	79	4.25152	3.03928	1.21223	0.0010981	uncharacterized+protein
FPRN_00490	1522	1561	1491	1417	6.46636	6.40556	0.0608012	0.407505	probable+FK506-binding+protein+(FKBP)
FPRN_00491	215	166	385	387	2.29432	4.78348	-2.48916	6.85224e-05	related+to+TRK1+-+Potassium+transporter+I
FPRN_00492	425	391	186	159	4.02209	3.89224	0.129847	0.279848	related+to+DNA+repair+protein+MUS-42
FPRN_00493	108	99	529	423	1.08257	5.02677	-3.94421	1.51208e-05	related+to+hydroxyproline-rich+glycoprotein+precursor
FPRN_00494	484	468	1050	1131	4.35728	6.03725	-1.67997	2.10118e-05	uncharacterized+protein
FPRN_00495	4869	5515	4683	5632	8.18137	8.25863	-0.0772571	0.57864	probable+1,4-Benzoquinone+reductase
FPRN_00496	321	354	304	320	3.58508	4.53478	-0.949699	0.00155423	uncharacterized+protein
FPRN_00497	322	390	148	143	3.70459	3.71788	-0.013287	0.951377	uncharacterized+protein
FPRN_00498	5	12	1	1	-3.09045	-1.61022	-1.48022	0.00588954	uncharacterized+protein
FPRN_00499	280	324	15	20	3.32524	1.44949	1.87575	0.00100877	uncharacterized+protein
FPRN_00500	979	962	1215	1127	5.68459	6.13057	-0.445985	0.0014007	probable+CDC40+-+cell+division+control+protein
FPRN_00501	1116	1155	1106	1059	5.95693	6.029	-0.0720647	0.344027	probable+ERV14+-+ER-derived+Vesicles
FPRN_00502	1330	1297	1706	1701	6.1996	6.60964	-0.410036	0.00103674	probable+MAP1+-+methionine+aminopeptidase,+isoform+1
FPRN_00503	2037	1878	1037	1049	6.83409	5.98413	0.849965	7.5227e-05	related+to+BNA4+-+kynurenine+3-mono+oxygenase
FPRN_00504	875	877	794	777	5.50727	5.63482	-0.127546	0.120371	related+to+MRPS8+-+mitochondrial+ribosomal+protein,+small+subunit
FPRN_00505	864	675	1101	1156	5.26092	6.07948	-0.818557	0.00260034	uncharacterized+protein
FPRN_00506	3535	3750	2371	2417	7.70548	7.10464	0.600844	0.000485135	related+to+3-isopropylmalate+dehydrogenase
FPRN_00507	1572	1357	2852	2805	6.37374	7.32909	-0.955352	0.000164363	probable+translation+elongation+factor+EF-G,+mitochondrial
FPRN_00508	2151	2398	832	741	7.04584	5.63173	1.41411	7.55081e-05	related+to+acid+proteinase+PEPI+precursor
FPRN_00509	1331	1239	2281	2071	6.16449	6.9636	-0.799104	0.000238903	related+to+ABC+transporter+protein
FPRN_00510	774	829	758	845	5.35437	5.65952	-0.305144	0.0410459	uncharacterized+protein
FPRN_00511	769	770	1181	1169	5.27483	6.1334	-0.858562	9.02366e-05	related+to+GTP-binding+protein
FPRN_00512	0	2	3	8	-4.53501	0.0471938	-4.5822	0.00112906	uncharacterized+protein
FPRN_00513	20	25	20	14	-1.56786	1.3986	-2.96647	0.000143042	related+to+DUF218+domain+protein
FPRN_00514	9	6	1	0	-3.12803	-2.67184	-0.456194	0.576428	uncharacterized+protein
FPRN_00515	35	49	10	8	-0.543085	0.713776	-1.25686	0.0114775	uncharacterized+protein
FPRN_00516	326	358	549	543	3.62666	5.19234	-1.56568	0.000111287	uncharacterized+protein
FPRN_00517	72	68	61	75	0.330273	2.92259	-2.59232	9.48259e-05	related+to+D-arabinitol+2-dehydrogenase
FPRN_00518	1264	1167	1260	1105	6.07305	6.14225	-0.069196	0.43635	probable+AVT3+-+involved+in+amino+acid+efflux+from+the+vacuole
FPRN_00519	2613	2361	807	795	7.17791	5.65819	1.51971	1.35147e-05	related+to+snRNP+protein+SMX3
FPRN_00520	190	213	354	303	2.41805	4.59064	-2.17259	8.84267e-05	uncharacterized+protein
FPRN_00521	92	138	7	2	1.27684	-0.241326	1.51817	0.0503945	uncharacterized+protein
FPRN_00522	340	353	149	129	3.65059	3.67204	-0.0214463	0.867196	related+to+dehydrogenase
FPRN_00523	618	549	1011	902	4.76185	5.87281	-1.11095	0.000154908	related+to+transcription+factor+nirA
FPRN_00524	0	0	0	0	-5.11549	-3.77236	-1.34312	0.00516645	uncharacterized+protein
FPRN_00525	1009	1058	558	563	5.79465	5.22188	0.572778	0.00140028	related+to+prefoldin+subunit+1
FPRN_00526	1618	1615	3670	3797	6.54648	7.75406	-1.20758	1.2162e-05	uncharacterized+protein
FPRN_00527	1251	1334	1884	2067	6.1733	6.81611	-0.642809	0.00140506	related+to+mitochondrial+substrate+carrier
FPRN_00528	397	381	928	897	3.92478	5.81893	-1.89415	7.24562e-06	related+to+Dor1-like+family+protein
FPRN_00529	1313	1132	1593	1593	6.07369	6.5242	-0.450511	0.00419014	related+to+DUF887+domain+protein
FPRN_00530	1275	1115	3589	3648	6.04045	7.71216	-1.6717	1.23915e-05	related+to+cytoskeleton+assembly+control+protein+SLA1
FPRN_00531	2760	2593	3609	3430	7.29046	7.67369	-0.383226	0.0018797	probable+AMP+deaminase
FPRN_00532	0	0	0	2	-5.11549	-2.37405	-2.74143	0.0586461	uncharacterized+protein
FPRN_00533	543	475	833	778	4.49409	5.66314	-1.16905	0.000152199	related+to+UDP+N-acetylglucosamine+transporter+(MNN2)
FPRN_00534	2168	2011	2908	2766	6.92962	7.33727	-0.407645	0.00160513	RGB-1+protein+phosphatase+2A+regulatory+B+subunit
FPRN_00535	490	489	562	587	4.41874	5.25439	-0.835651	0.000333826	uncharacterized+protein
FPRN_00536	843	884	487	449	5.48063	5.01265	0.467984	0.00500132	uncharacterized+protein
FPRN_00537	61	84	28	28	0.395029	1.98269	-1.58766	0.00262171	related+to+MSH5+-+meiosis-specific+protein
FPRN_00538	651	632	518	520	4.93527	5.1343	-0.199029	0.0406316	related+to+protein+MSH5
FPRN_00539	19	23	13	16	-1.61523	1.26155	-2.87678	0.000117453	related+to+mating+type+1-2+protein
FPRN_00540	495	434	790	815	4.29979	5.66209	-1.3623	8.49888e-05	related+to+nasopharyngeal+carcinoma+susceptibility+protein+LZ16
FPRN_00541	2011	1827	4250	3918	6.80602	7.88889	-1.08287	5.87489e-05	related+to+voltage+gated+Ca2++channel
FPRN_00542	177	190	362	308	2.21175	4.61392	-2.40217	3.81302e-05	uncharacterized+protein
FPRN_00543	206	205	180	194	2.46292	3.9821	-1.51918	0.00016476	uncharacterized+protein
FPRN_00544	1753	1647	1317	1394	6.62787	6.31695	0.310925	0.00515934	probable+ATP+phosphoribosyltransferase
FPRN_00545	930	910	1712	1752	5.59246	6.62868	-1.03622	3.11674e-05	related+to+VeA+protein
FPRN_00546	457	441	269	305	4.22885	4.44106	-0.212213	0.106861	uncharacterized+protein
FPRN_00547	898	906	1280	1129	5.5609	6.16808	-0.607172	0.00114841	probable+uroporphyrinogen+decarboxylase
FPRN_00548	529	548	472	429	4.61121	4.96928	-0.358068	0.013231	related+to+ER+membrane+protein+complex+subunit+6
FPRN_00549	1960	1847	1118	1114	6.79818	6.06801	0.730171	0.000100776	related+to+GTP-binding+protein
FPRN_00550	1932	1846	2394	2296	6.78973	7.07602	-0.286286	0.00503684	related+to+SNARE+transport+protein
FPRN_00551	515	471	647	622	4.43054	5.37043	-0.939887	0.000184262	related+to+ATP-dependent+RNA+helicase
FPRN_00552	243	253	296	323	2.8869	4.52499	-1.63809	0.000129488	related+to+acetate+non-utilizing+protein+9,+mitochondrial+precursor
FPRN_00553	543	530	532	590	4.60526	5.226	-0.620736	0.00166987	related+to+MNI1+Putative+S-adenosylmethionine-dependent+methyltransferase+of+the+seven+beta-strand+family
FPRN_00554	1200	1177	1130	1060	6.03858	6.04509	-0.00650908	0.915508	related+to+component+of+histone+acetyltransferase+complex
FPRN_00555	467	368	513	457	4.06378	5.05564	-0.991853	0.00239136	probable+histone+deacetylase+HosA
FPRN_00556	42	41	22	20	-0.511518	1.66013	-2.17164	0.000144517	related+to+endo+alpha-1,4+polygalactosaminidase+precusor
FPRN_00557	275	213	4965	4598	2.84083	8.14402	-5.30319	2.40654e-06	related+to+MFS+amino+acid+transporter
FPRN_00558	9336	7767	2944	2807	8.90975	7.35766	1.5521	5.11548e-05	related+to+cell+cycle+regulation+and+aging+protein
FPRN_00559	584	535	975	973	4.68556	5.89741	-1.21185	4.02876e-05	related+to+zinc+finger+protein+crol+gamma
FPRN_00560	856	891	1547	1558	5.50093	6.48973	-0.988797	9.67081e-05	related+to+diacylglycerol+acyltransferase+type+2a
FPRN_00561	513	501	375	367	4.48971	4.73521	-0.245498	0.0301456	probable+AP+endonuclease
FPRN_00562	1188	998	469	374	5.88913	4.88349	1.00564	0.00128646	probable+mitotic+checkpoint+serine/threonine+protein+kinase
FPRN_00563	42966	43306	41726	44098	11.4188	11.1309	0.287984	0.00782287	probable+enolase+(2-phosphoglycerate+dehydratase)
FPRN_00564	1341	1200	1163	1278	6.13933	6.17944	-0.0401135	0.652243	Pre-rRNA-processing+protein+PNO1
FPRN_00565	942	884	1501	1407	5.58122	6.40341	-0.822192	0.000111754	related+to+MDM31+-+Mitochondrial+Distribution+and+Morphology
FPRN_00566	2715	2855	1893	1841	7.34538	6.73555	0.609822	0.000367596	related+to+Eukaryotic+translation+initiation+factor+3+subunit+J
FPRN_00567	1365	1165	7535	11608	6.12949	9.08913	-2.95963	0.000117361	probable+alternative+oxidase+precursor,+mitochondrial
FPRN_00568	932	852	1886	1827	5.54053	6.72609	-1.18555	2.15672e-05	related+to+calcineurin+responsive+zinc-finger+protein
FPRN_00569	239	312	367	291	3.10218	4.59189	-1.48971	0.00255222	uncharacterized+protein
FPRN_00570	74	77	34	32	0.503781	2.16942	-1.66564	0.000335561	uncharacterized+protein
FPRN_00571	1750	1771	4459	4494	6.68316	8.03994	-1.35678	7.06875e-06	uncharacterized+protein
FPRN_00572	1579	1580	2310	2258	6.50494	7.03663	-0.531689	0.000423546	related+to+transcription+factor+TMF
FPRN_00573	874	890	972	1108	5.51824	5.97532	-0.457078	0.0069577	related+to+26s+proteasome+subunit+p28
FPRN_00574	699	621	690	666	4.98001	5.4499	-0.469888	0.00304254	probable+pleiotropic+regulator+1+(PLRG1)
FPRN_00575	890	865	1001	904	5.51582	5.87012	-0.354301	0.00509584	related+to+origin+recognition+protein+Orc1p
FPRN_00576	1698	1882	786	727	6.70252	5.58612	1.1164	0.000195591	uncharacterized+protein
FPRN_00577	462	509	453	455	4.38709	4.98247	-0.595375	0.00581663	probable+prefoldin+subunit+5
FPRN_00578	991	927	2118	2156	5.66546	6.93512	-1.26967	1.43833e-05	related+to+E.coli+prolyl-tRNA+synthetase
FPRN_00579	649	570	1190	1177	4.84074	6.14644	-1.3057	4.69228e-05	related+to+MAK21+-+protein+required+for+60S+ribosomal+subunit+biogenesis
FPRN_00580	672	731	853	882	5.09691	5.75587	-0.658958	0.00205752	uncharacterized+protein
FPRN_00581	897	940	482	424	5.58731	4.97386	0.613452	0.00181124	related+to+thioesterase+family+protein
FPRN_00582	1971	2029	1975	1911	6.86627	6.78616	0.080117	0.236362	probable+MET14+-+ATP+adenosine-5`-phosphosulfate+3`-phosphotransferase
FPRN_00583	2633	2698	2907	3061	7.28901	7.41027	-0.121259	0.111362	related+to+VMA5+-+H+-ATPase+V1+domain
FPRN_00584	182	164	395	281	2.08428	4.62071	-2.53643	0.000141645	uncharacterized+protein
FPRN_00585	3803	3720	7902	7721	7.76206	8.83536	-1.0733	1.41885e-05	probable+F-box+protein+involved+in+pathogenicity
FPRN_00586	756	763	1710	1825	5.24939	6.65381	-1.40443	2.21905e-05	uncharacterized+protein
FPRN_00587	332	354	515	506	3.63212	5.11629	-1.48416	8.04373e-05	uncharacterized+protein
FPRN_00588	1171	1033	1740	1612	5.90472	6.58533	-0.680607	0.000754402	related+to+nuclear+pore+protein
FPRN_00589	112	107	79	67	1.17902	2.9885	-1.80949	0.000161	related+to+Cx9C+motif-containing+protein+4,+mitochondrial
FPRN_00590	2815	2880	3164	3159	7.37498	7.50636	-0.131381	0.0686945	related+to+ubiquitin-like+protein+modifier
FPRN_00591	720	695	387	366	5.11675	4.75518	0.361571	0.00541261	related+to+hydrogen+peroxide-inducible+protein+hic-5
FPRN_00592	1828	1664	3548	3539	6.66871	7.68447	-1.01575	3.32411e-05	probable+dynamin-related+GTPase+DNM1
FPRN_00593	511	469	901	788	4.41713	5.71852	-1.30139	9.90859e-05	uncharacterized+protein
FPRN_00594	3953	3757	2718	2746	7.79345	7.27528	0.518168	0.000363973	related+to+transcription+activator+protein+acu-15
FPRN_00595	1470	1557	791	696	6.43927	5.5653	0.873967	0.000386378	probable+glutaredoxin
FPRN_00596	3506	3556	5053	4748	7.65966	8.18026	-0.520607	0.000668327	related+to+ABP1+-+actin-binding+protein
FPRN_00597	527	552	555	521	4.61376	5.17435	-0.560589	0.00216081	uncharacterized+protein
FPRN_00598	3252	3066	3749	3542	7.51439	7.7205	-0.206112	0.0180112	probable+eukaryotic+translation+initiation+factor+3+subunit+7+homolog
FPRN_00599	1094	1224	823	879	5.9894	5.73257	0.256823	0.0719178	related+to+AP-1-like+transcription+factor
FPRN_00600	1242	1193	3790	3424	6.07633	7.70189	-1.62556	1.03362e-05	related+to+RIM15+-+protein+kinase+involved+in+expression+of+meiotic+genes
FPRN_00601	1176	1044	9198	9074	5.9173	9.08115	-3.16385	7.45765e-07	related+to+inorganic+phosphate+permease
FPRN_00602	469	490	1708	1684	4.37352	6.60539	-2.23187	4.84034e-06	uncharacterized+protein
FPRN_00603	1229	1183	1642	1396	6.0622	6.45276	-0.390566	0.00785364	related+to+ethanolamine+kinase
FPRN_00604	327	324	765	724	3.50821	5.56675	-2.05854	8.95515e-06	related+to+RMD11+protein+required+for+sporulation+and+meiotic+nuclear+division
FPRN_00605	2000	1929	2571	2377	6.84519	7.14315	-0.297959	0.00636419	related+to+GATA+transcription+factor
FPRN_00606	551	581	745	724	4.70552	5.54927	-0.843748	0.000327529	related+to+SFT2+-+suppressor+of+sed5+ts+mutants
FPRN_00607	242	258	471	444	2.9043	4.98749	-2.08319	3.19742e-05	uncharacterized+protein
FPRN_00608	16	29	62	64	-1.40212	2.84152	-4.24364	5.93306e-05	related+to+mfs-multidrug-resistance+transporter
FPRN_00609	2196	2116	3709	3789	6.96508	7.75988	-0.794796	5.03204e-05	uncharacterized+protein
FPRN_00610	687	642	898	822	4.9934	5.74465	-0.751252	0.0002858	probable+crooked+neck+protein+CGI-201+(short+form)
FPRN_00611	726	680	1046	1023	5.11103	5.97245	-0.861424	8.91551e-05	related+to+U4/U6+snRNP-associated+61+kDa+protein
FPRN_00612	2024	1712	2486	2773	6.76601	7.22926	-0.463246	0.00659119	related+to+transcriptional+repressor
FPRN_00613	3226	2923	5393	7059	7.47258	8.50938	-1.03679	0.000971093	related+to+acetate+kinase
FPRN_00614	226	189	875	831	2.47994	5.73552	-3.25558	7.30149e-06	uncharacterized+protein
FPRN_00615	357	333	1532	1575	3.63952	6.49029	-2.85078	1.80223e-06	related+to+high-affinity+phosphate+permease,+phosphate-repressible
FPRN_00616	229	269	593	507	2.90873	5.20124	-2.29251	0.000112648	related+to+glutathione+transferase+omega+1
FPRN_00617	1460	1395	3038	3256	6.33993	7.49878	-1.15886	2.34813e-05	related+to+Zn(II)2Cys6+transcriptional+activator
FPRN_00618	583	570	443	475	4.74313	4.99155	-0.248422	0.0357736	related+to+AAC-rich+mRNA+clone+AAC3+protein
FPRN_00619	1838	1583	1198	1015	6.63445	6.05394	0.580507	0.00364332	probable+G2/mitotic-specific+cyclin+B
FPRN_00620	828	840	1075	1064	5.42759	6.01261	-0.585015	0.000636955	probable+mitochondrial+ribosomal+protein+L2+of+the+large+subunit
FPRN_00621	987	844	864	814	5.58794	5.71265	-0.124712	0.233654	related+to+diacylglycerol+pyrophosphate+phosphatase
FPRN_00622	1537	1693	1530	1529	6.53821	6.46896	0.069249	0.488878	Ckb-2+casein+kinase+II+subunit+beta-2
FPRN_00623	908	885	1811	1746	5.55253	6.6641	-1.11157	1.95038e-05	related+to+DUF1339+domain+protein
FPRN_00624	7	15	7	3	-2.70335	-0.0253688	-2.67798	0.00442945	uncharacterized+protein
FPRN_00625	1073	937	1040	1037	5.74387	5.97721	-0.23334	0.0424573	related+to+ARO8+-+aromatic+amino+acid+aminotransferase+I
FPRN_00626	28	36	20	22	-1.13544	1.65468	-2.79013	0.00023773	related+to+n-alkane-inducible+cytochrome+P450
FPRN_00627	807	785	1052	1083	5.33885	6.01087	-0.672015	0.000283194	related+to+beta-hexosaminidase+precursor
FPRN_00628	987	1047	870	744	5.76366	5.66005	0.103609	0.335882	related+to+nuclear+poly(A)-binding+protein
FPRN_00629	743	670	832	814	5.1179	5.69179	-0.573892	0.000887005	related+to+HEM14+-+protoporphyrinogen+oxidase,+mitochondrial
FPRN_00630	1073	961	2163	2138	5.76432	6.94726	-1.18294	3.4729e-05	related+to+RNA+polymerase+II+mediator+complex+protein+pmc1
FPRN_00631	7429	7402	10032	10079	8.71249	9.23556	-0.523066	0.000293461	probable+ZWF1+-+glucose-6-phosphate+dehydrogenase
FPRN_00632	5249	5536	3523	3598	8.235	7.68994	0.54506	0.000513992	probable+RPL33B+-+ribosomal+protein+L35a.e.c15
FPRN_00633	1782	1693	4062	4214	6.66439	7.90608	-1.2417	1.08704e-05	uncharacterized+protein
FPRN_00634	162	133	260	288	1.76431	4.3955	-2.6312	4.30325e-05	probable+Vacuolar+ATPase+assembly+integral+membrane+protein+VMA21
FPRN_00635	205	184	239	214	2.33258	4.19026	-1.85768	6.07926e-05	related+to+helicases+of+the+Snf2/Rad54+family
FPRN_00636	263	279	858	893	3.09665	5.7666	-2.66995	1.14347e-05	uncharacterized+protein
FPRN_00637	997	970	1198	1236	5.70862	6.17814	-0.469526	0.000951679	related+to+protoplast+regeneration+and+killer+toxin+resistance+protein
FPRN_00638	2562	2252	9443	9245	7.12518	9.11943	-1.99425	5.94394e-06	probable+chitin+synthase+CHS-4
FPRN_00639	595	520	461	355	4.6741	4.84632	-0.17222	0.265336	related+to+protein+kinase+CDC5
FPRN_00640	415	417	590	695	4.0681	5.38506	-1.31696	0.000260381	uncharacterized+protein
FPRN_00641	15	28	80	55	-1.63564	2.89734	-4.53298	0.000227885	uncharacterized+protein
FPRN_00642	823	728	677	568	5.28858	5.3459	-0.0573138	0.596984	related+to+RNA+binding+protein
FPRN_00643	23	25	30	21	-1.51728	1.8601	-3.37739	7.37025e-05	uncharacterized+protein
FPRN_00644	2218	2184	2994	2921	6.99295	7.40229	-0.409344	0.000916685	probable+calcium+P-type+ATPase+NCA-1
FPRN_00645	963	1024	1245	1273	5.72077	6.22566	-0.504897	0.00217388	uncharacterized+protein
FPRN_00646	538	572	572	583	4.66697	5.26425	-0.597283	0.00210572	uncharacterized+protein
FPRN_00647	2738	2172	1558	1833	7.14579	6.60399	0.541803	0.0153211	probable+ribosomal+protein+S28B
FPRN_00648	405	432	385	422	4.07363	4.83563	-0.761996	0.00223062	related+to+Molybdopterin+synthase+sulfur+carrier+subunit
FPRN_00649	169	144	131	122	1.8941	3.57544	-1.68134	0.000163158	uncharacterized+protein
FPRN_00650	62	40	82	71	-0.225926	3.04307	-3.26899	9.03364e-05	probable+Found+in+Mitochondrial+Proteome
FPRN_00651	538	474	643	617	4.48059	5.36237	-0.881779	0.000443164	uncharacterized+protein
FPRN_00652	65	71	107	100	0.302918	3.36086	-3.05795	2.54034e-05	related+to+A.brasilense+nifR3+protein
FPRN_00653	1111	900	1327	1279	5.74483	6.26903	-0.524205	0.00761786	related+to+exocyst+complex+100+kDa+component
FPRN_00654	512	460	458	459	4.39812	4.99447	-0.596356	0.00201517	related+to+NUS1+Putative+nuclear+undecaprenyl+pyrophosphate+synthase
FPRN_00655	101	78	36	40	0.794635	2.31244	-1.5178	0.00122254	related+to+DNA+repair+family+protein
FPRN_00656	396	345	507	580	3.80115	5.18501	-1.38386	0.000306366	probable+protein+MET-10
FPRN_00657	25	22	22	29	-1.53122	1.86971	-3.40094	7.82692e-05	uncharacterized+protein
FPRN_00658	2152	1773	17192	16324	6.83289	9.85656	-3.02367	3.15474e-06	related+to+negative+regulator+of+glucose-repressible+genes
FPRN_00659	100	103	475	397	1.04101	4.92828	-3.88727	1.04279e-05	related+to+RNA-splicing+regulatory+protein+phosphatase+CYT-4,+mitochondrial
FPRN_00660	1759	1426	374	369	6.51184	4.73742	1.77443	0.000118614	related+to+beta-glucosidase
FPRN_00661	572	547	894	827	4.68414	5.74587	-1.06172	6.69464e-05	related+to+vegetatible+incompatibility+protein+het-e-1
FPRN_00662	5942	5913	5236	5060	8.36109	8.25884	0.102255	0.114254	probable+THS1+-+threonyl+tRNA+synthetase,+cytosolic
FPRN_00663	265	281	256	282	3.1122	4.37439	-1.26219	0.000541681	uncharacterized+protein
FPRN_00664	953	995	902	943	5.68732	5.83386	-0.146546	0.129741	uncharacterized+protein
FPRN_00665	6041	6645	5554	5082	8.46953	8.30974	0.159787	0.152897	probable+protein+disulfide-isomerase+precursor
FPRN_00666	538	591	446	415	4.69431	4.9167	-0.222395	0.10268	related+to+flavin+oxidoreductase
FPRN_00667	3276	3160	3471	3275	7.53742	7.60822	-0.0708027	0.292434	probable+cytochrome-c+peroxidase+precursor
FPRN_00668	1573	1384	2987	2843	6.39131	7.37984	-0.988522	0.000119487	related+to+PRP39+-+pre-mRNA+splicing+factor
FPRN_00669	653	622	2204	2219	4.92389	6.98935	-2.06546	1.79423e-06	related+to+phosphatidylinositol+phosphate+phosphatase
FPRN_00670	336	373	873	836	3.71627	5.7383	-2.02202	4.05968e-05	uncharacterized+protein
FPRN_00671	100	99	151	120	0.997861	3.64105	-2.64319	4.66586e-05	related+to+triacylglycerol+lipase
FPRN_00672	437	443	13	7	4.18286	0.787596	3.39527	7.11128e-05	uncharacterized+protein
FPRN_00673	3880	4045	2926	3299	7.83211	7.47756	0.354542	0.0104428	probable+60S+ribosomal+protein+L36
FPRN_00674	2290	2454	1181	1230	7.11205	6.1661	0.945949	0.000148539	related+to+UBX+domain+protein
FPRN_00675	3051	3611	1756	1630	7.58149	6.60076	0.980728	0.000489116	probable+20S+proteasome+subunit+beta3
FPRN_00676	944	814	883	870	5.5155	5.77004	-0.254537	0.032673	probable+alpha-glucosidase+(maltase)
FPRN_00677	1663	1543	6184	5756	6.53602	8.472	-1.93598	2.4444e-06	probable+adenylate+cyclase
FPRN_00678	533	479	555	437	4.48436	5.07118	-0.586817	0.00738772	related+to+ECM39+protein,+involved+in+cell+wall+biogenesis+and+architecture
FPRN_00679	306	248	304	339	3.136	4.5703	-1.43429	0.000566751	related+to+YOS1,+subunit+of+the+Yip1p-Yif1p+Complex,+required+for+Transport+between+the+ER+and+th
FPRN_00680	1578	1413	1509	1526	6.41154	6.45814	-0.0466006	0.520248	related+to+carbon+catabolite+repression+protein+CREB
FPRN_00681	9809	10025	9615	9844	9.12377	9.18837	-0.0645983	0.265663	probable+phosphate+transport+protein,+mitochondrial
FPRN_00682	1936	2154	400	410	6.8875	4.8463	2.0412	1.39903e-05	related+to+cystathionine+beta-synthase
FPRN_00683	4671	5369	1471	1432	8.1435	6.40326	1.74024	2.168e-05	uncharacterized+protein
FPRN_00684	1544	1558	1061	1017	6.47582	5.97685	0.498975	0.000839333	probable+C-3+sterol+dehydrogenase/3-beta-hydroxysteroid+dehydrogenase+and+related+dehydrogenases
FPRN_00685	1587	1635	1157	1044	6.5379	6.04948	0.488423	0.00187347	probable+F-actin+capping+protein+beta+subunit
FPRN_00686	2808	2645	3074	3147	7.3169	7.48289	-0.165986	0.0271143	uncharacterized+protein
FPRN_00687	917	1088	1664	1607	5.72806	6.55224	-0.824174	0.00210657	related+to+AUT4+-+breakdown+of+autophagic+vesicles+inside+the+vacuole
FPRN_00688	1008	982	2671	2661	5.72801	7.24391	-1.5159	3.81841e-06	uncharacterized+protein
FPRN_00689	693	776	236	225	5.17762	4.21011	0.967517	0.00166753	related+to+acetylxylan+esterase
FPRN_00690	1400	1461	971	896	6.34645	5.8428	0.503653	0.00181239	related+to+zinc-binding+protein
FPRN_00691	107	65	71	77	0.67869	3.01193	-2.33324	0.000810555	uncharacterized+protein
FPRN_00692	333	404	274	261	3.78581	4.36927	-0.583462	0.0299412	related+to+2,4-dihydroxyhept-2-ene-1,7-dioic+acid+aldolase
FPRN_00693	369	347	315	346	3.72706	4.60625	-0.879191	0.000824791	probable+DNA-directed+RNA+polymerase+II+chain+Rpb7
FPRN_00694	2093	1932	1212	1116	6.87836	6.12268	0.75568	0.00015806	related+to+DUF962+domain+protein
FPRN_00695	578	528	144	165	4.66286	3.78299	0.879872	0.000938242	uncharacterized+protein
FPRN_00696	4812	4156	6999	6243	7.99229	8.61177	-0.61948	0.00164645	probable+carbamoyl-phosphate+synthase+(glutamine-hydrolyzing)+arginine-specific+large+chain
FPRN_00697	781	849	1209	1163	5.38149	6.14387	-0.762383	0.000820013	probable+nuclear+protein+localization+factor+and+ER+translocation+component+NPL4
FPRN_00698	1123	1143	1588	1587	5.95435	6.51756	-0.563212	0.000452258	related+to+endoplasmic+reticulum+translocation+complex+chain+SEC66
FPRN_00699	574	750	340	329	4.97725	4.61673	0.360515	0.158141	uncharacterized+protein
FPRN_00700	466	394	473	429	4.13021	4.97097	-0.840756	0.00162999	related+to+origin+recognition+complex+subunit+3
FPRN_00701	1320	1224	2211	2035	6.14523	6.92615	-0.780919	0.000211526	uncharacterized+protein
FPRN_00702	1500	1311	2990	2933	6.30873	7.4042	-1.09547	6.86065e-05	related+to+ATP+dependent+RNA+helicase
FPRN_00703	291	331	136	145	3.39284	3.68128	-0.288446	0.148788	uncharacterized+protein
FPRN_00704	408	397	328	328	3.99681	4.59443	-0.597619	0.00157981	probable+replication+factor+protein
FPRN_00705	1827	1762	2719	2662	6.71316	7.25357	-0.540406	0.000254592	related+to+ubiquitin-conjugating+enzyme
FPRN_00706	395	339	225	255	3.77305	4.25281	-0.479761	0.0255964	uncharacterized+protein
FPRN_00707	321	301	493	419	3.40705	4.97817	-1.57112	8.24683e-05	uncharacterized+protein
FPRN_00708	525	495	1098	1055	4.50218	6.02244	-1.52026	1.25487e-05	related+to+mitochondrial+integral+membrane+protein
FPRN_00709	980	881	2105	1953	5.61609	6.85058	-1.23449	3.81531e-05	related+to+GTPase-activating+protein+of+the+rho/rac+family+(LRG1+protein)
FPRN_00710	1222	1149	1536	1575	6.03394	6.49112	-0.457175	0.000913801	related+to+C-3+sterol+dehydrogenase+(C-4+decarboxylase)
FPRN_00711	298	360	253	206	3.52396	4.19706	-0.673096	0.0246714	uncharacterized+protein
FPRN_00712	1563	1388	2603	2417	6.38738	7.16346	-0.776084	0.000299304	uncharacterized+protein
FPRN_00713	2987	3091	2088	2001	7.46612	6.86246	0.603661	0.000327206	probable+PRE4+-+20S+proteasome+subunit+(beta7)
FPRN_00714	11428	10613	11380	10473	9.25743	9.32702	-0.0695933	0.375581	probable+GFA1+-+glucosamine--fructose-6-phosphate+transaminase
FPRN_00715	2738	2659	2928	2920	7.30468	7.38345	-0.0787716	0.178306	probable+RPT4+-+26S+proteasome+regulatory+subunit
FPRN_00716	1052	1118	518	412	5.87746	4.99974	0.87772	0.000963123	related+to+RNA+binding+protein+Pym
FPRN_00717	213	224	183	164	2.60924	3.89735	-1.28811	0.000348887	probable+calcium+P-type+ATPase+NCA-3+(Ca2+-transporting+ATPase)
FPRN_00718	3587	2971	2134	2410	7.55941	7.0128	0.546602	0.00594221	uncharacterized+protein
FPRN_00719	2574	2438	4312	4114	7.193	7.94324	-0.750245	0.000101776	related+to+ubiquitin--protein+ligase
FPRN_00720	1107	1187	1824	1731	5.97175	6.66425	-0.6925	0.000613081	related+to+nuclear+localization+protein+NPL6
FPRN_00721	4	1	10	12	-3.9258	0.940413	-4.86622	6.30186e-05	uncharacterized+protein
FPRN_00722	949	1032	1385	1466	5.71335	6.38119	-0.667843	0.00124337	related+to+cyclin-like+protein+CLG1
FPRN_00723	363	340	535	644	3.683	5.28087	-1.59787	0.000194908	uncharacterized+protein
FPRN_00724	278	315	503	553	3.29013	5.15075	-1.86062	0.000145318	probable+TIM54+(component+of+the+mitochondrial+TIM22+translocase)
FPRN_00725	1723	1723	1764	1660	6.65039	6.61657	0.0338238	0.590321	probable+serine/threonine+protein+kinase+COT-1
FPRN_00726	297	321	402	388	3.38147	4.81279	-1.43132	0.000154998	related+to+splicing+factor+3A+subunit+2
FPRN_00727	350	379	829	798	3.77119	5.67606	-1.90487	3.41894e-05	related+to+glutamate-1-semialdehyde+2,1-aminomutase
FPRN_00728	603	603	936	936	4.82162	5.85078	-1.02916	5.64494e-05	related+to+nuclear+GTPase
FPRN_00729	801	689	1651	1640	5.21158	6.56152	-1.34994	5.14344e-05	probable+mitotic+control+protein+dis3+
FPRN_00730	593	581	1558	1531	4.77319	6.48192	-1.70873	4.99597e-06	related+to+nuclear+localization+protein+NPL6
FPRN_00731	429	440	579	606	4.15824	5.29097	-1.13273	0.000143849	uncharacterized+protein
FPRN_00732	109	94	443	448	1.03792	4.95515	-3.91723	3.93449e-06	uncharacterized+protein
FPRN_00733	104	93	155	146	0.989823	3.75108	-2.76126	1.88828e-05	uncharacterized+protein
FPRN_00734	4995	4991	4968	4409	8.13291	8.11168	0.0212306	0.793515	uncharacterized+protein
FPRN_00735	243	246	320	258	2.85748	4.4511	-1.59362	0.000173472	uncharacterized+protein
FPRN_00736	739	715	2442	2590	5.16904	7.16556	-1.99652	2.71072e-06	probable+cystathionine+gamma-lyase
FPRN_00737	4	8	1	5	-3.30173	-0.760342	-2.54139	0.0186989	uncharacterized+protein
FPRN_00738	607	603	1127	1196	4.82702	6.11969	-1.29267	3.57879e-05	related+to+UPC2+-+regulatory+protein+involved+in+control+of+sterol+uptake
FPRN_00739	218	241	349	321	2.72188	4.61551	-1.89364	9.14039e-05	probable+RNA+binding+protein+Rpf2+involved+in+ribosome+biogenesis
FPRN_00740	1531	1627	2145	2007	6.5038	6.88493	-0.381126	0.0069077	related+to+peroxisomal+targeting+signal+receptor
FPRN_00741	982	851	1486	1364	5.58986	6.37762	-0.78776	0.000544049	related+to+Protein+esc1
FPRN_00742	210	299	318	255	2.91557	4.44182	-1.52625	0.0049412	uncharacterized+protein
FPRN_00743	723	2386	18	16	6.12624	1.42962	4.69662	0.0303149	related+to+Zn-dependent+oxidoreductases
FPRN_00744	156	132	1389	1558	1.71008	6.42129	-4.71121	3.80036e-06	uncharacterized+protein
FPRN_00745	10	7	135	135	-3.05846	3.64475	-6.70321	1.5672e-06	uncharacterized+protein
FPRN_00746	767	756	926	932	5.25497	5.84275	-0.587782	0.000456866	related+to+glutaredoxin
FPRN_00747	1300	1515	399	381	6.31398	4.79856	1.51542	0.000304089	related+to+SLS1+protein+precursor
FPRN_00748	649	649	668	728	4.95841	5.48469	-0.52628	0.00231546	uncharacterized+protein
FPRN_00749	675	631	709	618	4.95946	5.42046	-0.460998	0.00377956	related+to+ribonuclease+H
FPRN_00750	3326	2865	4449	4328	7.48541	8.00402	-0.518615	0.00145721	related+to+integral+membrane+protein
FPRN_00751	793	691	759	716	5.2042	5.5534	-0.349197	0.014351	related+to+DNA+mismatch+repair+protein+PMS2
FPRN_00752	1613	1686	1796	1709	6.57642	6.6468	-0.0703764	0.358658	probable+RIB4+-+6,7-dimethyl-8-ribityllumazine+synthase
FPRN_00753	4009	3602	5006	4803	7.7695	8.18227	-0.412771	0.00276396	uncharacterized+protein
FPRN_00754	396	398	934	899	3.96643	5.82426	-1.85783	9.80123e-06	related+to+cation+diffusion+facilitator+10
FPRN_00755	787	706	1796	1792	5.21964	6.6739	-1.45426	1.50361e-05	related+to+phosphatidylinositol-4-kinase
FPRN_00756	3802	4012	2342	2267	7.81321	7.05017	0.763038	0.000132804	probable+proteasome+endopeptidase+complex+subunit+PRE7
FPRN_00757	49	46	24	32	-0.32886	1.97454	-2.3034	0.000330083	uncharacterized+protein
FPRN_00758	7203	11491	125	115	9.01578	3.5164	5.49938	9.48243e-05	probable+heat+shock+protein+30
FPRN_00759	1654	1634	602	582	6.57466	5.29086	1.28379	1.25121e-05	probable+Rad51+homolog+MEI-3
FPRN_00760	1234	1058	1625	1615	5.97034	6.54267	-0.57233	0.0020396	uncharacterized+protein
FPRN_00761	1437	1480	1589	1576	6.38109	6.51362	-0.132524	0.104481	probable+PEP8+-+vacuolar+protein+sorting/targeting+protein
FPRN_00762	8995	9245	8735	8943	8.99545	9.03568	-0.0402214	0.477005	probable+ribosomal+protein+L9.e.c14
FPRN_00763	1297	1383	1171	1226	6.23028	6.15663	0.0736508	0.414583	uncharacterized+protein
FPRN_00764	2707	2691	3033	2815	7.30686	7.38542	-0.0785645	0.285314	related+to+vacuolar+ATP+synthase+subunit+H
FPRN_00765	1439	1464	2818	2500	6.37176	7.23961	-0.867855	0.000281342	related+to+aminomethyltransferase+precursor+(glycine+cleavage+system+protein+T)
FPRN_00766	139	133	565	568	1.61752	5.23972	-3.62221	2.74427e-06	related+to+PPN1+-+vacuolar+endopolyphosphatase
FPRN_00767	183	168	1830	2113	2.11205	6.8107	-4.69866	7.51508e-06	uncharacterized+protein
FPRN_00768	317	292	863	817	3.36096	5.71444	-2.35348	5.66282e-06	related+to+negative+acting+factor
FPRN_00769	0	0	0	1	-5.11549	-2.71075	-2.40474	0.0403154	uncharacterized+protein
FPRN_00770	0	0	0	0	-5.11549	-3.77236	-1.34312	0.00516645	uncharacterized+protein
FPRN_00771	7	9	30	10	-3.07701	1.43329	-4.5103	0.000860995	uncharacterized+protein
FPRN_00772	1070	943	1615	1494	5.7463	6.48839	-0.742089	0.000535716	uncharacterized+protein
FPRN_00773	67	54	589	591	0.0683958	5.28824	-5.21984	2.87983e-06	uncharacterized+protein
FPRN_00774	386	353	2140	1833	3.79987	6.81767	-3.0178	1.08277e-05	probable+delta-1-pyrroline-5-carboxylate+dehydrogenase
FPRN_00775	33	51	1244	1110	-0.550512	6.13859	-6.6891	6.35543e-06	uncharacterized+protein
FPRN_00776	484	452	523	506	4.32178	5.12593	-0.804146	0.000314871	related+to+PER1+protein,+involved+in+manganese+homeostasis
FPRN_00777	347	315	203	150	3.546	3.90809	-0.362086	0.0632495	related+to+protein+kinase+RPK1
FPRN_00778	785	772	765	803	5.2967	5.6336	-0.336897	0.00628626	related+to+ribosomal+protein+YmL49
FPRN_00779	1188	1202	1128	1102	6.04643	6.06599	-0.0195601	0.753652	probable+NSA2+-+involved+in+biogenesis+of+ribosomal+large+subunit
FPRN_00780	1160	1102	1574	1562	5.95384	6.50206	-0.548217	0.000356663	probable+hnRNP+arginine+N-methyltransferase
FPRN_00781	3825	3765	2105	2055	7.77309	6.88756	0.885538	2.90779e-05	probable+phosphoacetylglucosamine+mutase
FPRN_00782	231	243	70	69	2.78922	2.94324	-0.154022	0.324338	related+to+MUS81+protein,+repair+of+UV-and+methylation-induced+DNA+damage
FPRN_00783	1972	2040	1992	1803	6.87149	6.75236	0.119128	0.16984	probable+riboflavin+synthase,+alpha+chain
FPRN_00784	514	508	492	547	4.50744	5.13274	-0.625296	0.00190196	related+to+TPR+domain+protein
FPRN_00785	1048	1173	603	583	5.91615	5.29396	0.622191	0.00351156	related+to+GIR2+Highly+acidic+protein+with+anomalous+electrophoretic+behavior
FPRN_00786	136	137	66	59	1.63165	2.834	-1.20236	0.000758314	related+to+dual+specificity+protein+phosphatase
FPRN_00787	541	594	1048	1005	4.70501	5.96087	-1.25585	0.000112523	related+to+PUF6+Member+of+the+PUF+protein+family
FPRN_00788	70	66	99	100	0.280978	3.31756	-3.03658	1.84231e-05	uncharacterized+protein
FPRN_00789	97	77	69	74	0.756038	2.97587	-2.21983	0.000168106	uncharacterized+protein
FPRN_00790	601	559	397	332	4.75304	4.71418	0.0388596	0.708316	related+to+DNA-directed+RNA+polymerase+II+chain
FPRN_00791	960	886	617	668	5.59969	5.38789	0.211803	0.0460704	related+to+TRAPP+subunit+involved+in+targeting+and+fusion+of+ER+to+golgi+transport+vesicles
FPRN_00792	2406	2518	2033	1993	7.1615	6.84051	0.320989	0.00617944	probable+multiubiquitin+chain+binding+protein+(MBP1)
FPRN_00793	431	359	203	170	3.94232	3.97772	-0.0353962	0.821966	uncharacterized+protein
FPRN_00794	1397	1486	724	733	6.36048	5.5379	0.822585	0.000390714	related+to+density-regulated+protein,+translation+initiation+factor
FPRN_00795	339	291	489	436	3.43877	4.99701	-1.55825	0.000125513	related+to+verprolin
FPRN_00796	2067	2405	3573	3671	7.0213	7.71197	-0.690668	0.00168461	probable+prohibitin+PHB2
FPRN_00797	1665	1540	888	978	6.53434	5.84544	0.688906	0.000505776	probable+ubiquitin-like+protein+ubl1
FPRN_00798	869	895	608	575	5.51546	5.28832	0.22714	0.0388192	uncharacterized+protein
FPRN_00799	1819	1713	781	805	6.6902	5.64948	1.04072	3.15932e-05	related+to+transcription+initiation+factor+TFIIF+subunit
FPRN_00800	399	369	260	252	3.89355	4.32236	-0.428805	0.00834851	uncharacterized+protein
FPRN_00801	83	84	42	39	0.665964	2.38633	-1.72037	0.000253265	uncharacterized+protein
FPRN_00802	35	29	693	663	-0.945418	5.44829	-6.39371	7.02439e-07	probable+endochitinase
FPRN_00803	716	667	1146	1094	5.07962	6.07164	-0.992021	5.369e-05	uncharacterized+protein
FPRN_00804	20123	20062	18236	18154	10.3426	9.99021	0.352418	0.00305972	probable+phosphogluconate+dehydrogenase+(decarboxylating)
FPRN_00805	1344	1462	847	831	6.3092	5.7157	0.593502	0.00220918	related+to+RNA-binding+protein
FPRN_00806	518	517	826	820	4.53545	5.69111	-1.15566	4.4624e-05	related+to+vanadate+resistance+protein+Gog5p
FPRN_00807	1762	1655	1313	1316	6.63678	6.27898	0.357796	0.00203163	related+to+glycosyl+hydrolase,+family+15
FPRN_00808	1142	1096	2587	2639	5.93484	7.2185	-1.28366	8.08387e-06	probable+molybdenum+cofactor+sulfurase+HxB+protein
FPRN_00809	2731	2560	4373	4434	7.27265	8.01608	-0.743431	8.68927e-05	related+to+arsenite-resistance+protein+2
FPRN_00810	407	441	668	690	4.10456	5.45366	-1.3491	0.000147916	related+to+component+of+the+ribosomal+RNA+processing+machinery
FPRN_00811	2215	2279	4798	5079	7.02387	8.19689	-1.17302	2.37189e-05	uncharacterized+protein
FPRN_00812	5054	4874	2763	2769	8.12422	7.29462	0.829599	4.14991e-05	probable+phenylalanine-tRNA+ligase+beta+chain
FPRN_00813	622	673	511	467	4.96099	5.0654	-0.104413	0.364105	uncharacterized+protein
FPRN_00814	232	235	283	299	2.75377	4.45726	-1.70348	7.21864e-05	related+to+RNA+3`-terminal+phosphate+cyclase-like+protein
FPRN_00815	505	507	746	750	4.48464	5.57271	-1.08807	7.06703e-05	uncharacterized+protein
FPRN_00816	328	370	347	373	3.6751	4.70157	-1.02648	0.00158158	related+to+TAF(II)+complex+(TBP-associated+protein+complex)+component
FPRN_00817	2088	1972	3461	3306	6.88952	7.61459	-0.725069	0.000126341	related+to+secreted+dipeptidyl-peptidase+V+precursor
FPRN_00818	700	691	365	338	5.08177	4.67142	0.410346	0.00430967	uncharacterized+protein
FPRN_00819	464	511	599	545	4.39895	5.24739	-0.848436	0.0013044	uncharacterized+protein
FPRN_00820	984	873	688	641	5.61332	5.42534	0.18798	0.0714559	related+to+NAS2+-+ubiquitin-dependent+protein+catabolism
FPRN_00821	13474	13490	8315	7726	9.61865	8.88449	0.734151	0.000249409	probable+GSP1+-+GTP-binding+protein+of+the+ras+superfamily
FPRN_00822	1250	1146	1350	1286	6.04781	6.28009	-0.232281	0.0187745	related+to+LIM+homeobox+protein
FPRN_00823	1838	1897	1940	1912	6.77292	6.77518	-0.00226627	0.971512	probable+UTR1+protein,+associated+with+ferric+reductase+activity
FPRN_00824	297	248	274	223	3.10239	4.28472	-1.18234	0.000964118	related+to+RRP46+protein,+involved+in+rRNA+processing
FPRN_00825	556	625	871	786	4.77951	5.69528	-0.915768	0.00086347	related+to+phosphotyrosyl+phosphatase+activator+PTPA
FPRN_00826	14	13	438	329	-2.7122	4.76526	-7.47746	6.09542e-06	uncharacterized+protein
FPRN_00827	0	0	0	0	-5.11549	-3.77236	-1.34312	0.00516645	uncharacterized+protein
FPRN_00828	1220	1247	1835	1805	6.10054	6.69551	-0.594978	0.00035873	related+to+thioredoxin-like+protein
FPRN_00829	9	10	32	44	-2.93916	2.28941	-5.22857	1.95147e-05	uncharacterized+protein
FPRN_00830	432	449	867	877	4.18598	5.76185	-1.57587	3.21881e-05	uncharacterized+protein
FPRN_00831	131	139	243	257	1.60648	4.2992	-2.69272	2.80601e-05	probable+SIS1+Heat+shock+protein
FPRN_00832	832	806	710	577	5.39361	5.38158	0.0120285	0.904884	related+to+small+nuclear+ribonucleoprotein+B
FPRN_00833	5490	5663	4028	4066	8.28539	7.87333	0.412055	0.00119081	probable+ribosomal+protein+L11.e.A,+cytosolic
FPRN_00834	31086	31763	35448	34668	10.9358	10.8852	0.0505655	0.513777	ATP-1+H+-transporting+ATP+synthase
FPRN_00835	217	231	510	530	2.66308	5.13752	-2.47444	1.72625e-05	uncharacterized+protein
FPRN_00836	1011	1025	3170	2842	5.76833	7.42794	-1.65961	2.13878e-05	uncharacterized+protein
FPRN_00837	375	331	941	943	3.69002	5.85924	-2.16922	1.28032e-05	related+to+cercosporin+resistance+protein
FPRN_00838	1524	1610	338	340	6.49282	4.63666	1.85616	1.94653e-05	uncharacterized+protein
FPRN_00839	661	622	1647	1768	4.93214	6.60812	-1.67598	1.17875e-05	related+to+BEM3+GTPase-activating+protein+for+Cdc42p+and+Rho1p
FPRN_00840	1220	1229	1807	1922	6.08907	6.72784	-0.638768	0.000435507	uncharacterized+protein
FPRN_00841	91	71	243	240	0.630517	4.26047	-3.62995	1.44278e-05	uncharacterized+protein
FPRN_00842	176	206	125	125	2.29958	3.55932	-1.25974	0.00138142	probable+sulfate+permease+SutB
FPRN_00843	255	225	360	386	2.81388	4.73936	-1.92548	5.57851e-05	related+to+cell+cycle+arrest+protein+BUB2
FPRN_00844	3	1	5	1	-4.01667	-0.764793	-3.25188	0.00791267	uncharacterized+protein
FPRN_00845	0	0	9	21	-5.11549	1.20591	-6.3214	0.000110901	uncharacterized+protein
FPRN_00846	0	0	11	21	-5.11549	1.31594	-6.43142	4.55467e-05	uncharacterized+protein
FPRN_00847	2	5	4	5	-3.67085	-0.0419471	-3.6289	0.000159395	uncharacterized+protein
FPRN_00848	474	462	870	930	4.32038	5.80079	-1.48041	3.30635e-05	related+to+YjeF+domain+protein
FPRN_00849	767	724	1084	1080	5.21907	6.02623	-0.807155	0.000109569	probable+IZH3+Implicated+in+Zinc+Homeostasis,+membran+protein
FPRN_00850	158	160	282	285	1.90867	4.43343	-2.52475	1.71435e-05	related+to+conserved+coiled/coiled+coil+protein
FPRN_00851	4	0	1	4	-4.32301	-0.885124	-3.43788	0.00952511	uncharacterized+protein
FPRN_00852	0	2	3	6	-4.53501	-0.108079	-4.42693	0.000693544	uncharacterized+protein
FPRN_00853	1196	1174	2049	1920	6.03362	6.81967	-0.786053	0.000111775	probable+FPR3+-+prolyl+cis-trans+isomerase
FPRN_00854	52	53	102	102	-0.165653	3.34688	-3.51253	1.1248e-05	related+to+cell+wall+biosynthesis+kinase
FPRN_00855	581	534	1047	1063	4.67908	5.99722	-1.31814	3.07402e-05	related+to+human+and+mouse+neutral+sphingomyelinase
FPRN_00856	758	794	207	224	5.29249	4.14094	1.15155	0.000275567	uncharacterized+protein
FPRN_00857	942	953	1675	1540	5.63992	6.52619	-0.886275	0.000122991	related+to+hnRNP+protein+E2
FPRN_00858	227	219	155	170	2.65707	3.83551	-1.17844	0.000447719	uncharacterized+protein
FPRN_00859	1054	1153	740	750	5.90637	5.56669	0.339679	0.0195919	probable+dUTP+pyrophosphatase
FPRN_00860	1376	1382	881	854	6.28029	5.75644	0.52385	0.000598777	related+to+pyridoxal+kinase
FPRN_00861	1322	1444	957	854	6.28505	5.80538	0.479671	0.00658125	probable+proliferating+cell+nuclear+antigen
FPRN_00862	464	434	613	554	4.22804	5.26884	-1.0408	0.000154352	uncharacterized+protein
FPRN_00863	390	329	445	438	3.72827	4.94629	-1.21802	0.000398303	uncharacterized+protein
FPRN_00864	2616	2608	11736	10903	7.26098	9.37254	-2.11156	1.66779e-06	uncharacterized+protein
FPRN_00865	378	327	725	627	3.68736	5.44323	-1.75587	9.74033e-05	related+to+isotrichodermin+C-15+hydroxylase+(cytochrome+P-450+monooxygenase+CYP65A1)
FPRN_00866	1141	1243	4053	3911	6.04179	7.84536	-1.80358	1.14479e-05	uncharacterized+protein
FPRN_00867	265	216	542	458	2.80829	5.08652	-2.27824	7.25473e-05	related+to+component+of+the+anaphase+promoting+complex
FPRN_00868	504	441	193	204	4.33704	4.05105	0.285997	0.0668187	uncharacterized+protein
FPRN_00869	460	500	516	497	4.36483	5.10464	-0.739809	0.00183186	related+to+PKR1+protein
FPRN_00870	262	217	586	554	2.80203	5.244	-2.44197	2.50636e-05	related+to+sucrose+transporter+SUT1D
FPRN_00871	1241	1122	3936	3750	6.0235	7.79114	-1.76764	6.25609e-06	uncharacterized+protein
FPRN_00872	115	97	185	177	1.10957	3.94527	-2.83571	2.0739e-05	related+to+telomerase+reverse+transcriptase
FPRN_00873	184	202	124	106	2.31501	3.46832	-1.1533	0.00129476	uncharacterized+protein
FPRN_00874	411	408	397	380	4.0298	4.79352	-0.76373	0.000534394	uncharacterized+protein
FPRN_00875	306	324	230	210	3.4225	4.15773	-0.73523	0.00247865	uncharacterized+protein
FPRN_00876	146	144	310	284	1.73702	4.48704	-2.75001	1.13228e-05	related+to+TPC1+-+mitochondrial+transport+protein
FPRN_00877	753	713	1831	1869	5.18656	6.7177	-1.53114	6.63457e-06	related+to+uridine+ribohydrolase
FPRN_00878	599	543	787	661	4.72119	5.52964	-0.808447	0.00107307	uncharacterized+protein
FPRN_00879	573	524	675	605	4.64829	5.37921	-0.730921	0.000686495	probable+DNA+repair+protein+MUS-42
FPRN_00880	0	0	14	10	-5.11549	1.02184	-6.13733	1.0573e-05	uncharacterized+protein
FPRN_00881	7	7	8	8	-3.16204	0.593581	-3.75562	2.9321e-05	related+to+alpha-L-rhamnosidase+A
FPRN_00882	1165	1077	1666	1499	5.93587	6.50638	-0.570506	0.000975584	related+to+SHR3+-+endoplasmatic+reticulum+membrane+protein
FPRN_00883	594	653	529	525	4.88313	5.15558	-0.272456	0.053785	probable+CDC21+-+thymidylate+synthase
FPRN_00884	408	372	681	729	3.93206	5.49624	-1.56418	4.49859e-05	probable+mitochondrial+amino+acid+transporter+ARG-13
FPRN_00885	2562	2498	1150	1203	7.2088	6.13494	1.07386	2.50132e-05	related+to+benzodiazepine+receptor,+peripheral-type
FPRN_00886	419	394	282	242	4.01287	4.34324	-0.33037	0.0233702	related+to+cell+division+control+protein+CDC18+
FPRN_00887	600	571	1153	1107	4.7703	6.08257	-1.31227	1.77716e-05	related+to+environmental+pH+response+protein+palF
FPRN_00888	538	674	1232	1301	4.82348	6.22956	-1.40607	0.000663159	related+molecular+chaperone
FPRN_00889	368	340	911	882	3.69911	5.79629	-2.09718	7.5297e-06	related+to+L-lactate+dehydrogenase
FPRN_00890	155	181	61	53	2.01866	2.7344	-0.715741	0.01553	uncharacterized+protein
FPRN_00891	970	956	696	665	5.67031	5.45488	0.215437	0.0212244	uncharacterized+protein
FPRN_00892	1238	1227	2338	2314	6.09963	7.06286	-0.963239	2.76635e-05	related+to+RNA+helicase
FPRN_00893	324	371	589	554	3.66211	5.24701	-1.5849	0.000228133	uncharacterized+protein
FPRN_00894	860	772	1852	1785	5.3747	6.69539	-1.3207	2.11236e-05	related+to+metalloregulatory+protein
FPRN_00895	7075	7115	5212	5471	8.65117	8.31621	0.334968	0.00351832	probable+ribosomal+protein+L35
FPRN_00896	753	718	750	790	5.19486	5.6086	-0.413735	0.0028242	related+to+SNARE+protein+of+Golgi+compartment
FPRN_00897	341	371	472	470	3.72073	5.02425	-1.30352	0.000241225	related+to+F1F0+ATPase+complex+assembly+protein
FPRN_00898	384	411	215	177	3.96404	4.03051	-0.0664655	0.634098	probable+branched-chain+alpha-keto+acid+dehydrogenase+complex
FPRN_00899	740	731	270	274	5.19134	4.3878	0.80354	0.00034025	related+to+thermoresistant+gluconokinase
FPRN_00900	2936	2710	4257	4083	7.3663	7.92452	-0.558223	0.000395424	probable+dipeptidylpeptidase+III
FPRN_00901	8315	8959	6067	6338	8.93372	8.5171	0.416616	0.00208691	probable+ribosomal+protein+L6.e.B,+cytosolic
FPRN_00902	4400	5684	1957	2176	8.14042	6.8826	1.25782	0.000723804	probable+chaperonin+ClpB
FPRN_00903	7649	7734	9123	9576	8.77555	9.11038	-0.334826	0.00180423	probable+ADP-ribosylation+factor
FPRN_00904	2183	2261	2104	2152	7.0095	6.92754	0.081966	0.246473	probable+EMP24,+component+of+the+COPII-coated+vesicles
FPRN_00905	395	282	342	269	3.58277	4.51268	-0.929907	0.014263	uncharacterized+protein
FPRN_00906	179	187	305	230	2.20556	4.36053	-2.15497	0.000122443	uncharacterized+protein
FPRN_00907	310	283	470	453	3.30002	4.99981	-1.69979	2.84584e-05	related+to+cold+sensitive+U2+snRNA+supressor
FPRN_00908	1609	1694	1556	1517	6.58016	6.47674	0.103421	0.218001	related+to+oocyte+membrane+protein
FPRN_00909	9140	9833	8965	8049	9.05701	8.97669	0.0803223	0.418101	probable+EFB1+-+translation+elongation+factor+eEF1beta
FPRN_00910	544	608	610	611	4.73189	5.32559	-0.593699	0.00395039	probable+PSF1+-+part+of+GINS,+replication+multiprotein+complex
FPRN_00911	741	633	3949	3709	5.05682	7.78749	-2.73066	3.81498e-06	related+to+sulfate+transporter
FPRN_00912	92	144	75	77	1.30565	3.0421	-1.73644	0.00407862	uncharacterized+protein
FPRN_00913	755	625	1567	1548	5.06381	6.4935	-1.4297	9.5371e-05	related+to+kinesin+motor+protein
FPRN_00914	852	708	75	81	5.2897	3.0702	2.2195	9.17962e-05	uncharacterized+protein
FPRN_00915	340	328	590	601	3.56502	5.29776	-1.73275	1.88062e-05	related+to+transcription+initiation+factor+TFIID+subunit
FPRN_00916	15	20	26	21	-1.93548	1.78216	-3.71764	8.89021e-05	uncharacterized+protein
FPRN_00917	381	362	618	575	3.82034	5.29978	-1.47945	3.2842e-05	uncharacterized+protein
FPRN_00918	465	401	1493	1568	4.14923	6.47001	-2.32077	9.54857e-06	probable+cytochrome+P450+51+(eburicol+14+alpha-demethylase)
FPRN_00919	809	806	1729	1719	5.36685	6.62443	-1.25758	1.6116e-05	uncharacterized+protein
FPRN_00920	923	898	1409	1449	5.57543	6.38453	-0.809093	8.72837e-05	related+to+cutinase+negative+acting+protein
FPRN_00921	2797	2623	2114	2199	7.307	6.94641	0.360597	0.00275022	probable+NADH-ubiquinone+oxidoreductase+12+kDa+subunit,+mitochondrial+precursor
FPRN_00922	711	704	630	705	5.11965	5.43043	-0.310778	0.0203487	related+to+mitochondrial+ribosomal+protein+L37p
FPRN_00923	829	762	661	643	5.33357	5.40427	-0.0706979	0.360545	related+to+proline-rich+protein+verprolin
FPRN_00924	385	381	811	771	3.89027	5.64128	-1.75101	1.3572e-05	uncharacterized+protein
FPRN_00925	0	0	6	3	-5.11549	-0.115221	-5.00027	0.0001056	related+to+integral+membrane+protein
FPRN_00926	6	21	68	48	-2.4317	2.73109	-5.16279	0.000349873	uncharacterized+protein
FPRN_00927	2	1	3	1	-4.13833	-1.05167	-3.08665	0.00233342	uncharacterized+protein
FPRN_00928	160	147	610	589	1.85121	5.30467	-3.45346	2.72364e-06	uncharacterized+protein
FPRN_00929	3	9	53	45	-3.35259	2.57052	-5.92311	1.45079e-05	related+to+dehydrogenase/reductase
FPRN_00930	1	2	0	1	-4.1392	-2.71075	-1.42845	0.157583	probable+rhamnogalacturonase+B+precursor
FPRN_00931	52	50	38	49	-0.18922	2.44343	-2.63265	0.000127957	uncharacterized+protein
FPRN_00932	444	420	157	151	4.14696	3.77632	0.370635	0.0140671	uncharacterized+protein
FPRN_00933	675	637	1418	1289	4.9713	6.31419	-1.3429	2.85986e-05	probable+annexin+XIV
FPRN_00934	226	211	338	374	2.60502	4.69042	-2.0854	4.2933e-05	uncharacterized+protein
FPRN_00935	280	247	182	198	3.02959	3.99715	-0.967566	0.00129216	uncharacterized+protein
FPRN_00936	911	894	1880	1902	5.56103	6.74982	-1.18879	1.47727e-05	uncharacterized+protein
FPRN_00937	225	197	726	693	2.53164	5.50735	-2.97571	5.79202e-06	related+to+retrograde+regulation+protein+RTG2
FPRN_00938	352	340	738	708	3.64636	5.52866	-1.8823	1.02728e-05	uncharacterized+protein
FPRN_00939	4	3	0	0	-3.62094	-3.77236	0.151423	0.591499	uncharacterized+protein
FPRN_00940	259	242	321	317	2.91103	4.5632	-1.65217	4.35878e-05	uncharacterized+protein
FPRN_00941	1515	1295	2067	1927	6.30552	6.82871	-0.523191	0.00316605	uncharacterized+protein
FPRN_00942	347	331	262	266	3.59863	4.35782	-0.759191	0.00097718	uncharacterized+protein
FPRN_00943	362	356	1034	989	3.73762	5.94347	-2.20584	4.73312e-06	related+to+DNA+repair+protein+rad8
FPRN_00944	177	226	188	153	2.40994	3.88024	-1.4703	0.00219288	uncharacterized+protein
FPRN_00945	617	587	1716	1696	4.82087	6.61157	-1.7907	3.85864e-06	uncharacterized+protein
FPRN_00946	803	754	783	759	5.29418	5.61014	-0.315952	0.00626526	related+to+cell+cycle+checkpoint+protein+RAD17
FPRN_00947	2982	3057	5434	5297	7.45752	8.32627	-0.868754	5.18776e-05	probable+5-aminoimidazole-4-carboxamide+ribonucleotide+transformylase/IMP+cyclohydrolase
FPRN_00948	892	937	442	444	5.58077	4.94903	0.631746	0.00122662	related+to+esterase
FPRN_00949	1220	1344	907	924	6.16111	5.82278	0.338322	0.0188193	related+to+COP9+signalosome+subunit+4
FPRN_00950	861	868	359	361	5.48531	4.7009	0.784412	0.000379076	related+to+peroxisomal+membrane+protein+4
FPRN_00951	537	459	214	154	4.44448	3.95417	0.49031	0.0333222	related+to+DNA-directed+DNA+polymerase+lambda
FPRN_00952	2554	2387	16755	17105	7.16798	9.88446	-2.71648	3.13994e-07	probable+ammonium+transporter+MEPa
FPRN_00953	90	61	502	502	0.4329	5.09376	-4.66086	1.2743e-05	uncharacterized+protein
FPRN_00954	322	251	540	485	3.20718	5.11863	-1.91145	0.000188933	related+to+intracellular+protein+transport+protein
FPRN_00955	378	292	1134	1131	3.5721	6.08824	-2.51614	4.77409e-05	uncharacterized+protein
FPRN_00956	646	534	657	661	4.77517	5.41661	-0.641432	0.00374197	uncharacterized+protein
FPRN_00957	1102	1020	3421	3300	5.83892	7.60224	-1.76332	4.02755e-06	related+to+carboxypeptidase+Y-sorting+protein+PEP1+precursor
FPRN_00958	672	557	1003	865	4.84491	5.84434	-0.999436	0.000756629	uncharacterized+protein
FPRN_00959	736	699	2006	2068	5.13957	6.8588	-1.71924	5.11199e-06	probable+amino+acid+transport+protein+GAP1
FPRN_00960	1292	1151	1165	1165	6.07614	6.12182	-0.0456854	0.554308	related+to+alpha-mannosidase+MNS1
FPRN_00961	261	286	262	227	3.11628	4.26997	-1.15369	0.000947953	uncharacterized+protein
FPRN_00962	377	381	386	319	3.86686	4.67138	-0.804517	0.00155419	related+to+small+nuclear+ribonucleoprotein+U2B
FPRN_00963	3509	3818	3740	3763	7.71435	7.75774	-0.0433919	0.581566	probable+Arp2/3+protein+complex+subunit+sop2
FPRN_00964	2658	2351	1969	2062	7.18689	6.84092	0.345978	0.00947409	probable+BRT1+protein,+down-regulated+by+mating+factor+B
FPRN_00965	1469	1331	3817	3488	6.30413	7.72015	-1.41602	2.38627e-05	probable+dolichyl-phosphate-mannose--protein+O-mannosyltransferase
FPRN_00966	340	332	556	519	3.57922	5.17255	-1.59332	2.74051e-05	probable+polysaccharide+export+protein+(CAP59)
FPRN_00967	42	20	8	2	-1.06988	-0.168241	-0.901635	0.243187	uncharacterized+protein
FPRN_00968	9789	9572	6966	7086	9.08705	8.69002	0.397035	0.000956481	probable+Cys2-His2+zinc+finger+transcription+factor+ACEI
FPRN_00969	138	124	301	235	1.52514	4.36194	-2.8368	3.64255e-05	related+to+asparagine+synthases
FPRN_00970	1734	1785	4177	4242	6.68035	7.93226	-1.2519	1.43742e-05	uncharacterized+protein
FPRN_00971	7	8	290	339	-3.11702	4.54476	-7.66178	2.5216e-06	uncharacterized+protein
FPRN_00972	179	195	462	398	2.26054	4.91409	-2.65355	2.90119e-05	uncharacterized+protein
FPRN_00973	1511	1522	680	626	6.44079	5.40317	1.03762	5.7473e-05	related+to+alpha-methylacyl-coa+racemase
FPRN_00974	1927	1754	960	941	6.75082	5.86917	0.881645	7.96006e-05	related+to+anthranilate+phosphoribosyltransferase
FPRN_00975	1747	1909	1549	1634	6.73678	6.52574	0.211041	0.0615613	probable+transcription+initiation+factor+IIB
FPRN_00976	57	44	33	31	-0.292112	2.12795	-2.42006	0.000138532	probable+ASP3-1+-+L-asparaginase+II
FPRN_00977	615	488	1235	1188	4.643	6.17921	-1.53621	0.000172716	related+to+ATPases
FPRN_00978	84	82	254	265	0.661957	4.33787	-3.67591	7.11146e-06	uncharacterized+protein
FPRN_00979	85	100	213	192	0.85377	4.06892	-3.21514	2.57512e-05	related+to+aminotriazole+resistance+protein
FPRN_00980	876	888	1828	1618	5.51868	6.62283	-1.10415	9.87357e-05	uncharacterized+protein
FPRN_00981	605	616	807	785	4.8475	5.64923	-0.801731	0.000216902	uncharacterized+protein
FPRN_00982	614	534	1278	1665	4.7297	6.41534	-1.68564	0.00035426	related+to+component+of+NuA3+histone+acetyltransferase+complex
FPRN_00983	1158	1257	1542	1588	6.06249	6.5013	-0.438813	0.00455597	uncharacterized+protein
FPRN_00984	480	541	412	340	4.4942	4.75033	-0.25613	0.142848	Protein+phosphatase+methylesterase+1
FPRN_00985	32	29	1055	897	-0.977833	5.89487	-6.8727	2.17497e-06	uncharacterized+protein
FPRN_00986	139	112	423	319	1.43401	4.725	-3.29099	6.25306e-05	related+to+protein-tyrosine-phosphatase
FPRN_00987	2	6	2	3	-3.61076	-0.710995	-2.89977	0.000780622	uncharacterized+protein
FPRN_00988	122	98	396	395	1.18338	4.81528	-3.63191	9.61239e-06	related+to+meiotically+up-regulated+gene+161+protein
FPRN_00989	277	258	1117	1165	3.06206	6.09421	-3.03215	2.95391e-06	related+to+papaya+ringspot+virus+polyprotein
FPRN_00990	80	81	151	168	0.597743	3.81747	-3.21973	1.74345e-05	related+to+carboxyphosphonoenolpyruvate+phosphonomutase
FPRN_00991	89	82	167	168	0.723471	3.86324	-3.13977	1.16523e-05	related+to+zinc+finger+transcription+factor
FPRN_00992	9	11	29	21	-2.9228	1.8426	-4.7654	2.00379e-05	related+to+nicotinamide+mononucleotide+permease
FPRN_00993	64	50	111	108	-0.0418221	3.42163	-3.46346	1.76997e-05	related+to+immune-responsive+protein+1
FPRN_00994	451	526	313	296	4.39663	4.51143	-0.114806	0.502757	uncharacterized+protein
FPRN_00995	611	535	1067	975	4.72778	5.9534	-1.22562	9.80009e-05	related+to+SFH1+subunit+of+the+RSC+complex
FPRN_00996	11	15	49	39	-2.54877	2.46413	-5.0129	2.35643e-05	probable+cellulose+1,4-beta-cellobiosidase
FPRN_00997	131	144	410	326	1.63279	4.71929	-3.0865	4.30762e-05	related+to+HXT3+-+Low-affinity+hexose+facilitator
FPRN_00998	621	605	734	668	4.8511	5.4924	-0.641296	0.000603631	related+to+GAL4-like+transcriptional+activator
FPRN_00999	990	919	1530	1412	5.65793	6.41995	-0.762021	0.000220167	related+to+purine+utilization+positive+regulator
FPRN_01000	377	416	1058	973	3.95767	5.94838	-1.99071	3.47102e-05	uncharacterized+protein
FPRN_01001	1299	1179	201	197	6.1013	4.05115	2.05016	9.5022e-06	related+to+hxB+protein
FPRN_01002	4283	4728	369	337	7.99894	4.67557	3.32337	1.41707e-06	related+to+cytosolic+Cu/Zn+superoxide+dismutase
FPRN_01003	679	536	417	551	4.81964	5.03837	-0.21873	0.298275	uncharacterized+protein
FPRN_01004	285	201	105	105	2.81372	3.37683	-0.563104	0.0822353	related+to+short-chain+alcohol+dehydrogenase
FPRN_01005	44	49	123	93	-0.343009	3.39408	-3.73709	3.13671e-05	related+to+beta+transducin-like+protein
FPRN_01006	112	95	191	168	1.0646	3.93988	-2.87528	2.38951e-05	uncharacterized+protein
FPRN_01007	1384	1420	2055	2074	6.30929	6.8811	-0.571812	0.000475032	related+to+VPS9
FPRN_01008	428	377	99	80	3.99367	3.19596	0.797708	0.00306262	uncharacterized+protein
FPRN_01009	5061	4869	1110	1095	8.12405	6.05228	2.07176	9.79144e-07	related+to+calcium-related+spray+protein
FPRN_01010	840	717	2389	2335	5.29007	7.08659	-1.79652	1.45628e-05	uncharacterized+protein
FPRN_01011	1034	969	1768	1761	5.73853	6.65451	-0.915981	4.7655e-05	probable+DNA+polymerase+V
FPRN_01012	3351	3525	2914	2937	7.62285	7.38339	0.239458	0.0141487	probable+20S+proteasome+subunit+C1
FPRN_01013	223	326	296	239	3.07556	4.36167	-1.28611	0.0105823	uncharacterized+protein
FPRN_01014	2824	2964	2110	2022	7.39546	6.87774	0.517717	0.000755543	probable+ran+GTPase+activating+protein+1
FPRN_01015	7004	6786	7541	7829	8.61153	8.81121	-0.199675	0.0150937	probable+ubiquinol-cytochrome-c+reductase+cytochrome+c1+precursor
FPRN_01016	807	820	439	436	5.38287	4.93555	0.44732	0.00352168	uncharacterized+protein
FPRN_01017	3786	3921	3321	3283	7.79766	7.57651	0.22115	0.0139319	probable+26S+proteasome+regulatory+subunit+YTA3
FPRN_01018	3095	3206	3071	3205	7.5097	7.49997	0.00973398	0.877576	probable+chaperonin+CCT4,+cytosolic
FPRN_01019	3	3	4	4	-3.71181	-0.166932	-3.54488	4.86238e-05	uncharacterized+protein
FPRN_01020	447	329	364	468	3.87746	4.86361	-0.986154	0.0126926	related+to+COX17+protein
FPRN_01021	603	584	232	242	4.79333	4.23954	0.553791	0.00212288	related+to+putative+sterigmatocystin+biosynthesis+lipase/esterase+STCI
FPRN_01022	609	649	365	352	4.90031	4.69701	0.203308	0.0969476	uncharacterized+protein
FPRN_01023	491	480	484	440	4.39805	4.99674	-0.598686	0.00122749	uncharacterized+protein
FPRN_01024	692	612	1567	1501	4.95402	6.47605	-1.52203	1.89846e-05	related+to+MUC1+Extracellular+alpha-1,4-glucan+glucosidase
FPRN_01025	351	322	481	421	3.5805	4.9687	-1.38819	0.000117965	related+to+QDE3+protein+(involved+in+gene+silencing)
FPRN_01026	1225	1207	504	485	6.07667	5.07765	0.999024	4.55215e-05	related+to+ankyrin+repeat+protein
FPRN_01027	1883	1954	1799	1639	6.80963	6.61811	0.191519	0.0479331	related+to+Rotein+of+unknown+function+localised+to+mitochondria
FPRN_01028	638	583	556	456	4.84261	5.09936	-0.256749	0.060705	related+to+RNA+helicase+MPH1
FPRN_01029	876	801	2017	1938	5.43098	6.81462	-1.38364	1.12189e-05	related+to+mRNA+export+factor+MEX67
FPRN_01030	572	475	511	450	4.54372	5.0436	-0.499879	0.0148574	uncharacterized+protein
FPRN_01031	1199	1122	1420	1324	5.99564	6.33203	-0.336392	0.00476241	related+to+transcription+factor+NUC-1
FPRN_01032	356	427	405	432	3.91439	4.88267	-0.968283	0.00391489	uncharacterized+protein
FPRN_01033	527	484	427	336	4.48388	4.76178	-0.277897	0.0738636	related+to+CDC14+-+dual+specificity+phosphatase
FPRN_01034	37	23	96	83	-1.18933	3.20294	-4.39227	3.25472e-05	related+to+small+s+protein
FPRN_01035	77	78	285	328	0.527555	4.51341	-3.98585	1.15111e-05	related+to+multidrug+resistance+protein
FPRN_01036	7	4	3	1	-3.34581	-1.05167	-2.29414	0.00665668	related+to+GNAT+family+acetyltransferase
FPRN_01037	130	106	289	253	1.32116	4.38231	-3.06115	1.93335e-05	related+to+major+facilitator+MirA
FPRN_01038	2231	2465	2726	2532	7.09752	7.21901	-0.121492	0.230055	related+to+surfeit+locus+protein+4
FPRN_01039	580	644	221	216	4.84982	4.15442	0.695391	0.00398479	related+to+5-methylcytosine+G/T+mismatch-specific+DNA+glycosylase
FPRN_01040	2349	2184	1743	1734	7.03343	6.6343	0.399131	0.00152443	probable+RNA-binding+protein+(RRM+superfamily)
FPRN_01041	9	10	13	14	-2.93916	1.17478	-4.11394	1.91093e-05	uncharacterized+protein
FPRN_01042	412	416	923	868	4.05598	5.79522	-1.73924	1.42095e-05	uncharacterized+protein
FPRN_01043	1403	1189	2620	2690	6.1736	7.24207	-1.06847	0.000172033	uncharacterized+protein
FPRN_01044	18	16	171	134	-1.76445	3.75753	-5.52199	4.75687e-06	related+to+TfdA+family+oxidoreductase
FPRN_01045	447	447	795	727	4.22021	5.59411	-1.3739	4.76369e-05	related+to+phytase
FPRN_01046	1399	1224	16906	17500	6.19641	9.90213	-3.70572	3.31422e-07	probable+ammonium+transporter+MEAA
FPRN_01047	480	436	803	684	4.27228	5.56492	-1.29263	0.000169087	uncharacterized+protein
FPRN_01048	2557	2881	2095	1994	7.30675	6.86249	0.444263	0.005904	related+to+endo-beta-1,4-glucanase
FPRN_01049	542	661	146	128	4.81041	3.65782	1.1526	0.00357383	uncharacterized+protein
FPRN_01050	273	295	425	368	3.1961	4.81251	-1.6164	0.000169672	related+to+dihydroneopterin+aldolase
FPRN_01051	377	427	492	486	3.985	5.0656	-1.0806	0.000791385	uncharacterized+protein
FPRN_01052	4239	4205	5416	4918	7.91764	8.26373	-0.346093	0.00614871	probable+UTP-glucose-1-phosphate+uridylyltransferase
FPRN_01053	4665	3732	11500	10618	7.89803	9.34098	-1.44295	0.000107339	related+to+extracellular+matrix+protein+precursor
FPRN_01054	6	5	110	90	-3.32536	3.32189	-6.64726	2.48194e-06	uncharacterized+protein
FPRN_01055	866	950	2452	2457	5.55943	7.13537	-1.57594	3.0883e-05	probable+TGL5+Triacylglycerol+lipase+involved+in+TAG+mobilization
FPRN_01056	1382	1306	1438	1383	6.23956	6.3658	-0.126242	0.0815837	related+to+LEO1+Extremely+hydrophilic+protein
FPRN_01057	1048	1162	813	685	5.90735	5.57216	0.335182	0.0406318	related+to+MOB2+protein,+required+for+maintenance+in+ploidy
FPRN_01058	18	26	9	13	-1.5874	0.931238	-2.51863	0.000428048	uncharacterized+protein
FPRN_01059	2317	2199	4308	4366	7.0293	7.99232	-0.963016	2.53662e-05	uncharacterized+protein
FPRN_01060	765	796	878	878	5.30423	5.77218	-0.467955	0.00287794	uncharacterized+protein
FPRN_01061	622	674	881	888	4.96259	5.78112	-0.818527	0.000639611	related+to+YTH1+Protein+of+the+3`+processing+complex
FPRN_01062	483	474	613	682	4.36725	5.39574	-1.0285	0.000265329	uncharacterized+protein
FPRN_01063	1929	1836	772	895	6.78327	5.70593	1.07734	0.00012756	related+to+beta-tubulin+binding+protein
FPRN_01064	1559	1451	2209	2126	6.42366	6.96398	-0.540321	0.000397822	related+to+double-strand-break+repair+protein+rad21
FPRN_01065	1549	1398	2303	2195	6.38675	7.0174	-0.630653	0.000389056	probable+calcium+P-type+ATPase
FPRN_01066	1496	1401	2192	2204	6.36404	6.98108	-0.617044	0.000194431	related+to+conserved+oligomeric+golgi+complex+component+4
FPRN_01067	707	702	378	410	5.10558	4.80864	0.296946	0.0231277	related+to+translation+initiation+protein+SUA5
FPRN_01068	1705	1736	1547	1569	6.64725	6.49394	0.15331	0.0569164	related+to+coatomer+protein+zeta+chain
FPRN_01069	778	792	1386	1285	5.31421	6.29868	-0.984471	0.000103178	probable+replication+licensing+factor+MCM4
FPRN_01070	19	28	306	287	-1.36342	4.48433	-5.84775	6.66606e-06	related+to+O-succinylhomoserine+(thiol)-lyase
FPRN_01071	971	840	2238	1990	5.56823	6.91903	-1.3508	9.6472e-05	related+to+polyphosphate+synthetase
FPRN_01072	615	634	825	765	4.88906	5.64428	-0.75522	0.000406398	related+to+protein-arginine+N-methyltransferase
FPRN_01073	4723	5065	7378	7012	8.11092	8.71819	-0.607264	0.000648124	probable+hexokinase
FPRN_01074	1684	1582	1823	1653	6.56558	6.63438	-0.0687993	0.346191	probable+oligosaccharyltransferase+alpha+subunit
FPRN_01075	789	871	1551	1605	5.41161	6.51448	-1.10287	0.000217939	related+to+meiotic+expression+up-regulated+protein+14
FPRN_01076	10406	10564	7533	7297	9.1844	8.75767	0.426733	0.000855475	probable+inorganic+pyrophosphatase
FPRN_01077	301	235	283	327	3.04965	4.5064	-1.45674	0.00105238	probable+ribosomal+protein+YmL44,+mitochondrial
FPRN_01078	466	474	631	626	4.32596	5.35883	-1.03287	0.000122978	related+to+protein+transport+membrane+glycoprotein+Sec20
FPRN_01079	910	968	754	663	5.6243	5.50472	0.119584	0.263697	Methylthioribulose-1-phosphate+dehydratase
FPRN_01080	48255	49479	4708	4626	11.5408	8.11057	3.43019	9.74309e-08	uncharacterized+protein
FPRN_01081	2785	2911	4605	4350	7.37453	8.04325	-0.668724	0.000304949	probable+calcium-binding+protein+precursor+cnx1
FPRN_01082	1211	1120	1851	1653	6.00154	6.64607	-0.644525	0.000662401	probable+methylmalonate-semialdehyde+dehydrogenase+(acylating)
FPRN_01083	4551	4303	19291	25930	7.97743	10.2169	-2.23947	1.13658e-05	related+to+phenol+2-monooxygenase
FPRN_01084	19	10	122	149	-2.29124	3.63589	-5.92713	5.47885e-05	related+to+a+retinal+short-chain+dehydrogenase/reductase
FPRN_01085	167	180	380	413	2.08265	4.81747	-2.73482	2.38688e-05	uncharacterized+protein
FPRN_01086	1084	1084	910	927	5.87668	5.82732	0.0493631	0.464029	related+to+carbohydrate+kinase,+contains+PfkB+domain
FPRN_01087	314	328	520	537	3.4692	5.15779	-1.68859	4.62302e-05	related+to+UTP18+Possible+U3+snoRNP+protein+involved+in+maturation+of+pre-18S+rRNA
FPRN_01088	255	245	222	287	2.90683	4.31084	-1.40401	0.000766966	uncharacterized+protein
FPRN_01089	3322	3137	2526	2699	7.54408	7.22424	0.319839	0.00434411	probable+RPE1+-+D-ribulose-5-phosphate+3-epimerase
FPRN_01090	3766	3406	15061	22760	7.68725	9.98675	-2.2995	6.09292e-05	uncharacterized+protein
FPRN_01091	123	126	228	231	1.43867	4.20364	-2.76497	1.59907e-05	related+to+dehydrogenases+with+different+specificities+(related+to+short-chain+alcohol+dehydrogenases)
FPRN_01092	76	61	112	88	0.278229	3.32088	-3.04266	6.22177e-05	related+to+SLD5+-+part+of+GINS,+replication+multiprotein+complex
FPRN_01093	403	402	500	469	3.99493	5.0546	-1.05967	0.00013562	uncharacterized+protein
FPRN_01094	465	428	688	708	4.21474	5.48372	-1.26898	5.99808e-05	probable+cyclophilin+E
FPRN_01095	3397	2864	914	830	7.49576	5.76177	1.73398	2.08463e-05	probable+2-dehydro-3-deoxyphosphoheptonate+aldolase
FPRN_01096	785	793	1231	1254	5.32454	6.20921	-0.884674	0.000103827	related+to+C2H2+finger+domain+protein+(Gli3)
FPRN_01097	425	449	316	332	4.17038	4.58048	-0.410092	0.0177162	uncharacterized+protein
FPRN_01098	1710	1762	1637	1570	6.65955	6.52477	0.134776	0.0956306	related+to+nuclear+prelamin+A+recognition+factor
FPRN_01099	246	255	276	243	2.90592	4.33421	-1.42829	0.00016601	uncharacterized+protein
FPRN_01100	381	373	235	264	3.86037	4.29642	-0.436054	0.0145139	uncharacterized+protein
FPRN_01101	6593	6010	7547	7757	8.46288	8.80904	-0.346155	0.00480084	probable+protein+kinase+sck1,+cAMP-dependent
FPRN_01102	5101	5165	4873	4987	8.17411	8.19092	-0.0168039	0.765327	related+to+F1F0-ATPase+complex,+subunit+h
FPRN_01103	992	790	770	825	5.53097	5.65414	-0.12317	0.398008	related+to+cellobiose+dehydrogenase
FPRN_01104	1150	1184	1399	1516	6.00755	6.40829	-0.400741	0.00384843	probable+protein+kinase
FPRN_01105	455	454	417	405	4.25342	4.86172	-0.608292	0.00121907	related+to+U4/U6+small+nuclear+ribonucleoprotein
FPRN_01106	937	895	902	883	5.58479	5.79196	-0.207169	0.0203082	related+to+C-type+cyclin
FPRN_01107	231	217	283	260	2.66349	4.38385	-1.72036	4.75805e-05	related+to+Sm-like+protein+LSm8
FPRN_01108	3645	3788	5081	4882	7.73733	8.20454	-0.467217	0.000985367	related+to+inosine-uridine+preferring+nucleoside+hydrolase
FPRN_01109	1110	1044	1542	1330	5.86335	6.39082	-0.527471	0.00248523	uncharacterized+protein
FPRN_01110	1629	1521	1398	1307	6.50611	6.31455	0.191563	0.0310809	uncharacterized+protein
FPRN_01111	424	487	338	331	4.25292	4.61783	-0.364914	0.0629485	uncharacterized+protein
FPRN_01112	960	885	1388	1358	5.59838	6.335	-0.73662	0.000148944	related+to+mitochondrial+rhomboid+protease
FPRN_01113	311	320	739	803	3.42921	5.60946	-2.18025	2.19839e-05	related+to+NAD-dependent+histone+deacetylases
FPRN_01114	693	666	703	762	5.04099	5.54165	-0.500666	0.00223192	uncharacterized+protein
FPRN_01115	1362	1053	942	1156	6.04238	5.98374	0.0586346	0.740711	related+to+LSM6+-+Sm-like+(Lsm)+protein
FPRN_01116	53	81	70	65	0.215738	2.91412	-2.69838	0.000379249	uncharacterized+protein
FPRN_01117	35	35	32	27	-0.879819	2.02775	-2.90757	4.83771e-05	uncharacterized+protein
FPRN_01118	1328	1392	3862	4286	6.2561	7.88404	-1.62794	2.75036e-05	uncharacterized+protein
FPRN_01119	2344	2372	982	1074	7.09804	5.96437	1.13367	4.85004e-05	related+to+cystathionine+gamma-synthases
FPRN_01120	6	7	24	17	-3.21379	1.62678	-4.84057	1.95813e-05	uncharacterized+protein
FPRN_01121	782	760	760	701	5.27711	5.54345	-0.266343	0.0139565	related+to+nodulation+protein+nodB
FPRN_01122	135	180	194	202	1.87352	4.04815	-2.17463	0.000382433	related+to+terpene+synthase
FPRN_01123	4785	4714	6321	6385	8.06582	8.54778	-0.481967	0.000368715	uncharacterized+protein
FPRN_01124	283	268	547	451	3.13598	5.08327	-1.94728	5.50663e-05	related+to+WD+repeat+protein+IEF+SSP+9502
FPRN_01125	595	524	886	823	4.68226	5.7375	-1.05524	0.000166887	probable+pre-mRNA+splicing+factor+ATP-dependent+RNA+helicase+PRP16
FPRN_01126	165	129	267	293	1.75452	4.41774	-2.66323	6.2349e-05	related+to+Acylphosphatase
FPRN_01127	451	516	673	737	4.37668	5.49623	-1.11956	0.00090108	uncharacterized+protein
FPRN_01128	1469	1484	3924	3569	6.40094	7.75957	-1.35863	2.41339e-05	related+to+transcription+factor+RfeD
FPRN_01129	1007	935	1209	1275	5.68737	6.20276	-0.515386	0.00109235	related+to+programmed+cell+death+protein+(calcium-binding+protein)
FPRN_01130	423	447	457	532	4.15994	5.07911	-0.919165	0.00133708	related+to+E.coli+cation+transport+protein
FPRN_01131	527	568	856	935	4.64116	5.79378	-1.15262	0.000244564	related+to+glycine-rich+RNA-binding+protein
FPRN_01132	66	55	107	144	0.0750581	3.54878	-3.47373	6.76468e-05	NULL
FPRN_01133	902	877	835	786	5.53925	5.66991	-0.130657	0.0978148	related+to+citrate+lyase+beta+subunit
FPRN_01134	341	358	565	546	3.67634	5.21469	-1.53835	5.75898e-05	probable+Golgi+apparatus+membrane+protein+TVP23
FPRN_01135	695	635	363	355	4.99553	4.69906	0.296471	0.0169692	uncharacterized+protein
FPRN_01136	906	850	1851	1829	5.51713	6.71107	-1.19394	1.39472e-05	related+to+DUF726+domain+protein
FPRN_01137	326	290	383	347	3.3944	4.71977	-1.32536	0.000147923	related+to+rRNA-processing+protein+UTP23
FPRN_01138	1170	1168	804	828	6.00893	5.68295	0.325983	0.00468678	uncharacterized+protein
FPRN_01139	3317	3144	3558	3463	7.5446	7.66912	-0.124516	0.0687435	related+to+CAF120+CCR4+Associated+Factor+120+kDa
FPRN_01140	1386	1197	2055	2077	6.16893	6.88241	-0.713479	0.000641757	related+to+protein+kinase+RAD53
FPRN_01141	0	4	11	7	-4.32301	0.696337	-5.01934	0.000500529	uncharacterized+protein
FPRN_01142	1853	1697	2364	2172	6.69779	7.03112	-0.333327	0.00668086	probable+oligosaccharyltransferase
FPRN_01143	2451	2393	2115	2316	7.13752	6.98181	0.155709	0.0901094	related+to+F1F0-ATP+synthase+subunit+E
FPRN_01144	801	804	1359	1323	5.35584	6.30194	-0.946091	6.36114e-05	related+to+dynein+intermediate+chain+1,+cytosolic
FPRN_01145	41	49	250	218	-0.36435	4.22411	-4.58846	6.56472e-06	probable+pyridoxine+4-dehydrogenase
FPRN_01146	1	1	165	180	-4.32301	3.8935	-8.2165	1.14133e-06	uncharacterized+protein
FPRN_01147	453	419	1145	1113	4.1671	6.08222	-1.91512	6.39461e-06	related+to+PAC2+-+involved+in+the+stabilization+of+microtubles
FPRN_01148	4794	4908	5286	5107	8.09245	8.27525	-0.182795	0.0236322	uncharacterized+protein
FPRN_01149	273	265	327	319	3.07726	4.57644	-1.49918	5.88568e-05	related+to+phosphatidylinositol+phospholipase
FPRN_01150	0	0	45	23	-5.11549	2.12471	-7.2402	2.72265e-05	uncharacterized+protein
FPRN_01151	7533	6975	5173	5511	8.68957	8.3152	0.374368	0.00504813	probable+methionine+adenosyltransferase+ETH-1
FPRN_01152	681	739	651	584	5.11806	5.33899	-0.220929	0.0991612	related+to+Gop-2+protein
FPRN_01153	165	172	174	188	2.03426	3.94324	-1.90898	9.04166e-05	uncharacterized+protein
FPRN_01154	728	699	1520	1562	5.13171	6.48012	-1.34841	1.14794e-05	uncharacterized+protein
FPRN_01155	2904	3357	1205	1253	7.4984	6.19193	1.30647	0.000106293	probable+methylenetetrahydrofolate+dehydrogenase+(NAD+)
FPRN_01156	2288	2249	14352	14450	7.03907	9.69851	-2.65944	2.72105e-07	probable+nitrate+transport+protein+crnA
FPRN_01157	10612	8827	3265	2845	9.09174	7.45232	1.63943	8.49224e-05	uncharacterized+protein
FPRN_01158	1	1	0	0	-4.32301	-3.77236	-0.550643	0.0956848	uncharacterized+protein
FPRN_01159	353	344	213	208	3.66382	4.11637	-0.452542	0.00709912	related+to+S.pombe+beta-transducin
FPRN_01160	2	0	8	2	-4.53501	-0.168241	-4.36676	0.00292722	related+to+hsp70+protein
FPRN_01161	2	0	8	6	-4.53501	0.438375	-4.97338	0.000174464	uncharacterized+protein
FPRN_01162	228	170	511	413	2.38243	4.99297	-2.61054	0.000154015	uncharacterized+protein
FPRN_01163	889	865	359	360	5.51383	4.69879	0.815037	0.000193784	uncharacterized+protein
FPRN_01164	622	673	1019	1127	4.96099	6.01582	-1.05483	0.000397213	related+to+cytidine+deaminase
FPRN_01165	834	758	1621	1547	5.33158	6.51026	-1.17867	3.36431e-05	related+to+MAP+kinase+kinase+kinase+Wis4
FPRN_01166	209	180	313	274	2.3298	4.47149	-2.14169	5.47302e-05	probable+2,4-dienoyl-CoA+reductase+SPS19
FPRN_01167	3534	2952	37263	31740	7.54056	10.8624	-3.3218	6.83614e-06	uncharacterized+protein
FPRN_01168	1551	1537	1971	2014	6.46824	6.82397	-0.355735	0.002396	related+to+transporter+protein+HOL1
FPRN_01169	1403	1369	1564	1696	6.29004	6.55749	-0.267454	0.0129161	related+to+acetate+regulatory+DNA+binding+protein+FacB
FPRN_01170	36	29	201	198	-0.935229	4.05382	-4.98905	2.64589e-06	uncharacterized+protein
FPRN_01171	472	467	412	402	4.32719	4.84853	-0.521342	0.00202391	uncharacterized+protein
FPRN_01172	413	371	873	791	3.94006	5.70072	-1.76065	2.81439e-05	related+to+PTA1+-+pre-tRNA+processing+protein+/+PF+I+subunit
FPRN_01173	493	477	314	336	4.39645	4.58485	-0.188404	0.0966447	uncharacterized+protein
FPRN_01174	649	627	1037	1033	4.92482	5.97388	-1.04906	4.05555e-05	related+to+DEP1+protein,+regulator+of+phospholipid+metabolism
FPRN_01175	528	533	817	785	4.58294	5.6554	-1.07246	6.85013e-05	related+to+nuM1,+hnRNP+protein
FPRN_01176	4298	4548	4619	4371	7.97524	8.04928	-0.0740459	0.303223	probable+alpha-tubulin+B
FPRN_01177	17	8	140	145	-2.42387	3.69649	-6.12036	4.58655e-05	related+to+UGA4+-+GABA+permease+-+also+involved+in+delta-aminolevulinate+transport
FPRN_01178	1	1	117	125	-4.32301	3.52514	-7.84815	1.17567e-06	uncharacterized+protein
FPRN_01179	0	0	0	0	-5.11549	-3.77236	-1.34312	0.00516645	related+to+glutamate-1-semialdehyde+2,1-aminomutase,+glutamate-1-semialdehyde+aminotransferase
FPRN_01180	306	339	628	555	3.47451	5.28546	-1.81095	9.78328e-05	uncharacterized+protein
FPRN_01181	11141	12028	6877	6947	9.36427	8.66474	0.699532	0.00053431	probable+ribosomal+protein+S12,+cytosolic
FPRN_01182	6	6	8	17	-3.26527	1.03095	-4.29621	0.000328339	uncharacterized+protein
FPRN_01183	3033	3277	2810	2912	7.51397	7.34599	0.167984	0.0688523	uncharacterized+protein
FPRN_01184	170	265	32	23	2.54922	1.94033	0.608883	0.223422	uncharacterized+protein
FPRN_01185	93	132	234	237	1.21152	4.23192	-3.0204	0.000136705	uncharacterized+protein
FPRN_01186	24	26	31	22	-1.48831	1.89486	-3.38316	6.45517e-05	related+to+Cupin+domain+protein
FPRN_01187	55	42	31	39	-0.321452	2.21345	-2.5349	0.00024199	uncharacterized+protein
FPRN_01188	304	235	747	763	3.05952	5.5838	-2.52428	5.30658e-05	uncharacterized+protein
FPRN_01189	194	202	431	503	2.37558	5.00595	-2.63037	4.27887e-05	related+to+dehydrogenases+and+related+proteins
FPRN_01190	213	218	238	237	2.58062	4.24132	-1.6607	7.85628e-05	probable+REX2+-+putative+3`-5`+exonuclease
FPRN_01191	2776	2629	8815	8318	7.30512	8.98745	-1.68233	5.42947e-06	probable+PGM2+-+phosphoglucomutase,+major+isoform
FPRN_01192	152	168	1466	1388	1.92097	6.38098	-4.46002	2.02462e-06	uncharacterized+protein
FPRN_01193	4710	4246	2743	2858	7.99228	7.3112	0.681075	0.000302937	probable+NHP6B+-+nonhistone+chromosomal+protein
FPRN_01194	278	285	211	218	3.18969	4.13713	-0.947432	0.000843273	uncharacterized+protein
FPRN_01195	1673	1469	3348	3355	6.50087	7.60242	-1.10154	5.34485e-05	related+to+myosin+heavy+chain
FPRN_01196	0	0	2	6	-5.11549	-0.320601	-4.79489	0.000555054	uncharacterized+protein
FPRN_01197	316	306	380	335	3.40582	4.69223	-1.28641	0.000129151	uncharacterized+protein
FPRN_01198	1020	1060	768	663	5.80655	5.51629	0.290255	0.0268377	related+to+Ubp11p
FPRN_01199	552	599	596	519	4.73419	5.21599	-0.481799	0.00885049	uncharacterized+protein
FPRN_01200	430	362	372	397	3.94827	4.77731	-0.829048	0.00225892	uncharacterized+protein
FPRN_01201	725	694	679	661	5.12389	5.43536	-0.311464	0.00654589	uncharacterized+protein
FPRN_01202	1868	1605	586	547	6.6571	5.23759	1.41951	5.45716e-05	uncharacterized+protein
FPRN_01203	4306	4264	4783	4520	7.93973	8.10268	-0.162957	0.0398903	probable+NADH+dehydrogenase+(ubiquinone)+49K+chain
FPRN_01204	1308	1234	1513	1592	6.1459	6.49002	-0.344126	0.00344864	related+to+monooxigenase
FPRN_01205	1063	1074	1346	1261	5.85059	6.26784	-0.417255	0.00198926	related+to+SRC1+-+regulation+of+cohesion+(Splice+variant+I)
FPRN_01206	6327	6230	6582	6730	8.45977	8.60626	-0.146485	0.0376529	probable+H+-transporting+two-sector+ATPase+chain+b+precursor
FPRN_01207	553	502	866	904	4.57041	5.77957	-1.20916	7.51415e-05	probable+NOC4+nucleolar+protein,+forms+a+complex+with+Nop14p+that+mediates+maturation+and+nuclear+export+of+40S+ribosomal+subunits
FPRN_01208	563	437	1279	1336	4.44261	6.27369	-1.83109	0.000152662	probable+MNR2+-+Manganese+resistance+protein
FPRN_01209	359	336	313	340	3.65521	4.59208	-0.936873	0.000608749	related+to+cleavage+stimulation+factor+64K+chain
FPRN_01210	1337	1451	1930	1810	6.29707	6.73354	-0.436473	0.00600537	related+to+ERV46+-+component+of+copii+vesicles
FPRN_01211	804	733	911	936	5.27223	5.83327	-0.561038	0.000980867	related+to+DSF2+Deletion+Suppressor+of+mptFive/pufFive+mutation
FPRN_01212	2732	2852	1940	1859	7.34797	6.75625	0.591718	0.000385066	probable+proteasome+endopeptidase+complex+chain+PUP1
FPRN_01213	1324	1204	2811	2684	6.13338	7.29026	-1.15688	2.82634e-05	related+to+nucleoporin
FPRN_01214	657	411	13	15	4.51268	1.22596	3.28672	0.0019129	uncharacterized+protein
FPRN_01215	396	348	498	430	3.80997	4.99932	-1.18934	0.000350025	probable+DNA-directed+RNA+polymerase
FPRN_01216	898	862	781	766	5.52032	5.61556	-0.0952365	0.179964	probable+ubiquitin-activating+enzyme
FPRN_01217	700	687	1235	1063	5.07848	6.10848	-1.02999	0.000196573	related+to+TEL2+Protein+involved+in+controlling+telomere+length+and+position+effect
FPRN_01218	320	259	720	621	3.23219	5.4338	-2.20161	8.20825e-05	related+to+severin+kinase
FPRN_01219	76	65	139	141	0.357688	3.67855	-3.32086	1.39253e-05	uncharacterized+protein
FPRN_01220	258	246	362	302	2.92332	4.60176	-1.67844	8.85243e-05	related+to+PSO2+-+DNA+repair+protein
FPRN_01221	668	583	660	664	4.87994	5.42164	-0.541696	0.00267396	probable+LSM2+-+Sm-like+(Lsm)+protein
FPRN_01222	1101	1117	1566	1434	5.91557	6.44659	-0.531012	0.0010886	related+to+cullulin+3
FPRN_01223	878	930	598	539	5.55813	5.24103	0.317102	0.0225841	probable+small+nuclear+ribonucleoprotein
FPRN_01224	105	73	159	144	0.752288	3.75441	-3.00212	8.82316e-05	related+to+methyltransferase+S.+pombe
FPRN_01225	785	751	1235	1122	5.26894	6.14122	-0.872277	0.000144526	related+to+YVC1+Vacuolar+cation+channel
FPRN_01226	427	436	422	344	4.14147	4.7718	-0.630332	0.00413078	probable+Phosphotransferase+enzyme+family+domain+protein
FPRN_01227	1638	1394	3450	3356	6.43663	7.62466	-1.18803	9.86082e-05	probable+RAS+GTPase-activating+protein+sar1
FPRN_01228	1	1	21	15	-4.32301	1.47782	-5.80083	1.03625e-05	uncharacterized+protein
FPRN_01229	1252	1189	1853	1683	6.07867	6.66117	-0.58251	0.000562432	related+to+peroxiredoxin+5,+mitochondrial+precursor
FPRN_01230	900	828	1517	1506	5.49124	6.45528	-0.964042	4.57131e-05	related+to+CCAAT-binding+factor+HAPB+protein
FPRN_01231	72	69	821	937	0.361058	5.77121	-5.41015	4.75719e-06	uncharacterized+protein
FPRN_01232	2557	2822	1858	1708	7.29221	6.67163	0.620583	0.0013148	probable+ASF1+-+anti-silencing+protein
FPRN_01233	587	555	1288	1257	4.72297	6.24023	-1.51726	9.44574e-06	related+to+RNA14+-+component+of+pre-mRNA+3`-end+processing+factor+CF+I
FPRN_01234	3	4	7	5	-3.62139	0.271955	-3.89335	6.49075e-05	related+to+argonaute+like+post-transcriptional+gene+silencing+protein+QDE-2
FPRN_01235	9	2	162	157	-3.4718	3.81207	-7.28387	8.64409e-06	uncharacterized+protein
FPRN_01236	5351	5828	3042	2850	8.2848	7.39808	0.886716	0.000183584	probable+saccharopine+reductase
FPRN_01237	2460	2719	102	83	7.23845	3.2376	4.00085	5.53743e-06	uncharacterized+protein
FPRN_01238	637	559	382	368	4.80594	4.74931	0.056633	0.581003	related+to+allantoate+permease
FPRN_01239	66	68	141	163	0.244916	3.76559	-3.52068	1.81085e-05	uncharacterized+protein
FPRN_01240	1290	1207	2933	2870	6.11502	7.37376	-1.25874	1.00703e-05	related+to+SRO77+-+polarized+exocytosis+by+regulating+SNARE+function
FPRN_01241	45	45	32	34	-0.462126	2.15576	-2.61788	6.52665e-05	uncharacterized+protein
FPRN_01242	1	1	14	13	-4.32301	1.17388	-5.49689	6.57601e-06	uncharacterized+protein
FPRN_01243	38	20	38	36	-1.22774	2.28816	-3.5159	0.000145354	uncharacterized+protein
FPRN_01244	152	141	219	202	1.76109	4.109	-2.34791	2.20668e-05	uncharacterized+protein
FPRN_01245	436	385	526	539	4.03329	5.16684	-1.13354	0.000172051	uncharacterized+protein
FPRN_01246	169	148	439	404	1.92654	4.89363	-2.96709	7.92652e-06	probable+Polynucleotide+5-hydroxyl-kinase+GRC3
FPRN_01247	267	225	549	455	2.86463	5.09082	-2.22619	6.41482e-05	related+to+SRP40+-+suppressor+of+mutant+AC40+of+RNA+polymerase+I+and+III
FPRN_01248	1649	1781	2814	3023	6.6387	7.37658	-0.737878	0.000623584	probable+aureobasidin-resistance+protein
FPRN_01249	1128	1133	1819	1775	5.95208	6.67762	-0.72554	0.000115708	probable+calmodulin-dependent+protein+kinase
FPRN_01250	139	134	139	148	1.62076	3.70357	-2.08281	5.59187e-05	uncharacterized+protein
FPRN_01251	745	667	1273	1237	5.11756	6.2205	-1.10293	5.61943e-05	related+to+RNA-binding+protein
FPRN_01252	391	344	765	720	3.78145	5.56242	-1.78096	3.39832e-05	related+to+ferric+reductase
FPRN_01253	375	343	665	573	3.72953	5.33944	-1.60991	7.05495e-05	related+to+human+PL6+protein
FPRN_01254	809	711	1669	1535	5.24827	6.52041	-1.27214	5.822e-05	related+to+nuclear+receptor+co-repressor/HDAC3+complex+subunit+TBLR1
FPRN_01255	420	439	526	559	4.13249	5.18569	-1.05319	0.00030032	uncharacterized+protein
FPRN_01256	926	769	763	778	5.43792	5.61012	-0.1722	0.176095	related+to+putative+venom+metalloproteinase+jararhagin+precursor
FPRN_01257	816	710	969	872	5.25586	5.82521	-0.569349	0.00242283	probable+acetyl-CoA+synthetase
FPRN_01258	550	513	403	382	4.58483	4.80535	-0.220524	0.0462833	probable+replication+factor+C+38K+chain
FPRN_01259	1525	1525	1570	1607	6.45038	6.52245	-0.0720764	0.278941	related+to+ribosomal+protein+L16+precursor,+mitochondrial
FPRN_01260	916	842	1095	1016	5.51677	5.9949	-0.478125	0.00129986	related+to+replication+factor+C+protein
FPRN_01261	2	3	9	17	-3.83346	1.09691	-4.93037	0.000134087	uncharacterized+protein
FPRN_01262	121	132	114	132	1.46089	3.5431	-2.08221	0.000158837	uncharacterized+protein
FPRN_01263	789	765	2584	2526	5.2924	7.18624	-1.89384	2.06725e-06	uncharacterized+protein
FPRN_01264	715	650	944	910	5.0489	5.8379	-0.789003	0.000223678	probable+deoxyhypusine+synthase
FPRN_01265	1	0	2	2	-4.71925	-0.927093	-3.79215	0.000204345	uncharacterized+protein
FPRN_01266	741	764	345	366	5.23076	4.68799	0.542769	0.00294345	related+to+D-xylose+reductase+II,III+protein
FPRN_01267	554	635	751	714	4.79265	5.54503	-0.752376	0.00231863	related+to+dimeric+dihydrodiol+dehydrogenase
FPRN_01268	244	280	250	263	3.01568	4.32651	-1.31083	0.00100076	related+to+TRM9+tRNA-methyltransferase+modifies+uridine+residues+at+the+wobble+position
FPRN_01269	30	49	137	133	-0.598852	3.64387	-4.24272	4.77908e-05	related+to+DRPLA+protein
FPRN_01270	789	877	874	875	5.41748	5.76716	-0.349682	0.0256173	probable+Alp11+homologue+of+tubulin-folding+cofactor+B
FPRN_01271	767	839	1514	1362	5.35581	6.38952	-1.03371	0.000377271	uncharacterized+protein
FPRN_01272	70	73	92	89	0.370153	3.21662	-2.84647	2.72676e-05	uncharacterized+protein
FPRN_01273	5792	5250	1576	1467	8.26821	6.46491	1.8033	5.2493e-06	uncharacterized+protein
FPRN_01274	259	209	435	406	2.74367	4.88913	-2.14545	6.67135e-05	related+to+UPC2+-+regulatory+protein+involved+in+control+of+sterol+uptake
FPRN_01275	29	27	150	138	-1.222	3.70819	-4.93019	6.29741e-06	uncharacterized+protein
FPRN_01276	70	33	709	642	-0.309269	5.44438	-5.75365	3.58093e-05	uncharacterized+protein
FPRN_01277	2726	2302	1981	2456	7.18836	6.97313	0.215235	0.198209	related+to+atp+synthase+epsilon+chain+(mitochondrial)
FPRN_01278	778	752	1530	1515	5.26162	6.46434	-1.20272	1.51143e-05	related+to+MAK10+Glucose-repressible+protein
FPRN_01279	1307	1238	2261	2189	6.14823	7.00124	-0.853001	4.87672e-05	related+to+peroxisomal+membrane+protein+PMP47B
FPRN_01280	316	326	396	397	3.46882	4.81858	-1.34976	0.000102086	uncharacterized+protein
FPRN_01281	2811	2963	2477	2390	7.39067	7.12521	0.265459	0.0112304	probable+26s+proteasome+p44.5+protein
FPRN_01282	350	403	664	672	3.83559	5.43471	-1.59912	0.000208483	probable+heat+shock+protein+MGE1+precursor
FPRN_01283	648	617	176	111	4.91097	3.6729	1.23808	0.000837501	probable+RHO1+protein
FPRN_01284	536	559	431	395	4.64202	4.86339	-0.221372	0.0669596	related+to+Elongin+C+transcription+elongation+factor
FPRN_01285	993	1058	1230	1151	5.78019	6.15118	-0.370987	0.00839128	probable+MOB1+protein
FPRN_01286	6054	5794	5494	5283	8.36104	8.32968	0.0313532	0.583868	probable+oligomycin+sensitivity+conferring+protein+(ATP5)
FPRN_01287	3875	3542	4010	3897	7.73642	7.83441	-0.0979935	0.177129	probable+glucosidase+I
FPRN_01288	839	847	913	893	5.44144	5.80631	-0.364865	0.00442305	probable+cis-prenyltransferase
FPRN_01289	704	670	1243	1227	5.06292	6.20092	-1.138	2.31425e-05	related+to+p33ING1b+(ING1)+protein
FPRN_01290	14	6	5	7	-2.97511	0.260566	-3.23568	0.000301881	uncharacterized+protein
FPRN_01291	983	1066	384	335	5.77839	4.69692	1.08147	0.000351078	related+to+Leucine+Rich+Repeat+domain+protein
FPRN_01292	2954	2649	4558	4560	7.35586	8.07432	-0.718463	0.000181966	probable+vacuolar+ATP+synthase+98+kDa+subunit
FPRN_01293	1672	1808	1751	1726	6.6614	6.63472	0.0266753	0.744904	related+to+BRR5+-+component+of+pre-mRNA+polyadenylation+factor+PF+I
FPRN_01294	889	898	1482	1310	5.54352	6.3509	-0.80738	0.000363642	related+to+tpa+inducible+protein
FPRN_01295	269	264	517	490	3.05496	5.09995	-2.04499	1.43653e-05	probable+nitrilase
FPRN_01296	2	1	0	0	-4.13833	-3.77236	-0.365963	0.265219	uncharacterized+protein
FPRN_01297	1645	1648	1410	1468	6.57806	6.39385	0.184206	0.0305281	related+to+subunit+of+the+Arp2/3+complex+ARC15
FPRN_01298	440	431	787	794	4.15692	5.64213	-1.48521	1.97067e-05	probable+methyltransferase
FPRN_01299	1411	1198	2785	2709	6.18425	7.28699	-1.10274	0.000134107	related+to+alpha-adaptin+C
FPRN_01300	716	671	617	542	5.085	5.26227	-0.177278	0.0828765	related+to+Putative+unspecific+racemase
FPRN_01301	382	335	301	263	3.73118	4.42625	-0.69507	0.00334085	uncharacterized+protein
FPRN_01302	508	521	747	679	4.51922	5.5156	-0.996381	0.000189313	related+to+nif-specific+regulatory+protein
FPRN_01303	15	25	15	20	-1.85863	1.44949	-3.30813	0.000354995	related+to+7alpha-cephem-methoxylase+P8+chain
FPRN_01304	298	279	425	403	3.24498	4.86899	-1.62401	3.29042e-05	related+to+ars+binding+protein+2
FPRN_01305	318	302	622	562	3.40088	5.28727	-1.88639	2.10617e-05	related+to+sorbitol+transporter
FPRN_01306	3266	3033	3278	3116	7.50734	7.5244	-0.0170624	0.797067	related+to+mechanosensitive+ion+channel
FPRN_01307	996	1044	1657	1592	5.76951	6.54281	-0.773295	0.000221525	probable+dienelactone+hydrolase+family+protein
FPRN_01308	1299	1223	2878	2812	6.13088	7.33897	-1.20809	1.12987e-05	related+to+E.histolytica+surface+lectin
FPRN_01309	212	178	102	85	2.33747	3.24953	-0.912061	0.00393473	probable+35+kDa+ribonuclease+H
FPRN_01310	315	274	506	452	3.28968	5.03972	-1.75004	5.55537e-05	related+to+centromere+associated+protein
FPRN_01311	354	372	2232	2119	3.7671	6.96779	-3.20068	2.49806e-06	related+to+mitochondrial+rRNA+processing+protein+PRP12
FPRN_01312	190	184	554	514	2.25041	5.16406	-2.91365	5.21326e-06	uncharacterized+protein
FPRN_01313	57072	58282	31728	33919	11.7753	10.7536	1.02171	4.24376e-05	probable+heat+shock+protein+70+(hsp70)
FPRN_01314	888	864	1413	1477	5.51132	6.39809	-0.886767	7.18689e-05	uncharacterized+protein
FPRN_01315	32	39	236	190	-0.753267	4.11292	-4.86619	1.08686e-05	related+to+putative+multidrug+transporter
FPRN_01316	573	466	1031	1023	4.52635	5.96495	-1.4386	0.000184642	probable+carnitine+acetyl+transferase+FacC
FPRN_01317	1465	1433	2726	2496	6.36593	7.20976	-0.843838	0.000105061	related+to+Drosophila+pumilio+protein+and+Mpt5p+protein
FPRN_01318	446	408	1079	934	4.1186	5.93307	-1.81446	2.98942e-05	probable+DNA-directed+RNA+polymerase+III+second-largest+chain
FPRN_01319	154	173	196	177	1.9589	3.98039	-2.02149	0.000116211	related+to+RAD57+protein
FPRN_01320	4821	4929	4733	4537	8.10013	8.09587	0.00425457	0.942653	probable+ribosomal+protein+L15.e.B,+cytosolic
FPRN_01321	2	1	28	24	-4.13833	1.89684	-6.03516	6.59591e-06	uncharacterized+protein
FPRN_01322	504	488	1408	1442	4.44377	6.38193	-1.93816	4.17073e-06	related+to+suppressor+protein+PSP1
FPRN_01323	187	114	547	614	1.76503	5.26287	-3.49784	0.000126115	uncharacterized+protein
FPRN_01324	148	119	473	484	1.56164	5.04219	-3.48055	9.39612e-06	related+to+WD+repeat+protein+WDR6
FPRN_01325	1916	1840	2963	3453	6.78083	7.52427	-0.743439	0.000972957	uncharacterized+protein
FPRN_01326	89	98	289	315	0.86926	4.49878	-3.62952	1.26379e-05	related+to+hsp70+protein
FPRN_01327	2	6	10	4	-3.61076	0.340069	-3.95083	0.000881679	uncharacterized+protein
FPRN_01328	1922	1802	3380	3109	6.76536	7.54519	-0.779832	0.000264081	probable+serine/threonine+protein+phosphatase-z-like
FPRN_01329	1113	1091	1023	1078	5.9039	5.99091	-0.0870052	0.239921	uncharacterized+protein
FPRN_01330	460	381	543	517	4.08027	5.15597	-1.0757	0.000598901	uncharacterized+protein
FPRN_01331	14	14	104	90	-2.6865	3.29206	-5.97855	2.42173e-06	related+to+UDP-glucuronosyltransferase+2C1+microsomal
FPRN_01332	528	474	1288	1166	4.46324	6.19134	-1.7281	2.68091e-05	related+to+GRIP1+associated+protein+1
FPRN_01333	11	6	9	16	-3.05894	1.06027	-4.11921	0.000215684	uncharacterized+protein
FPRN_01334	1316	1547	756	727	6.33823	5.56133	0.776902	0.00328973	related+to+suppressor+of+cs+mutant+of+sua7
FPRN_01335	1582	1677	1285	1121	6.55575	6.16486	0.390887	0.0107332	related+to+Nap1p-binding+protein
FPRN_01336	10299	11160	6258	6469	9.22478	8.54308	0.681706	0.000331594	probable+cytochrome-b5+reductase,+mitochondrial+outer+membrane+form
FPRN_01337	11	14	53	31	-2.77033	2.38029	-5.15062	4.18581e-05	uncharacterized+protein
FPRN_01338	1793	1593	2044	1798	6.62144	6.77045	-0.14901	0.163922	NULL
FPRN_01339	688	704	739	660	5.08286	5.48678	-0.40392	0.00739053	related+to+E.coli+tetracycline+resistance+protein+TCR1
FPRN_01340	203	194	206	182	2.38048	4.02099	-1.64051	9.22141e-05	uncharacterized+protein
FPRN_01341	301	305	513	484	3.34748	5.08841	-1.74092	2.89719e-05	uncharacterized+protein
FPRN_01342	96	69	69	67	0.628979	2.9203	-2.29132	0.000265542	uncharacterized+protein
FPRN_01343	7	7	117	130	-3.16204	3.54736	-6.7094	2.20194e-06	uncharacterized+protein
FPRN_01344	1	2	16	13	-4.1392	1.23642	-5.37562	1.37713e-05	related+to+nucleoside-diphosphate-sugar+epimerase
FPRN_01345	8779	8522	15445	14512	8.93433	9.74425	-0.809928	0.000130918	probable+heat+shock+protein+70
FPRN_01346	4	3	2	7	-3.62094	-0.238374	-3.38257	0.00327126	uncharacterized+protein
FPRN_01347	0	2	24	34	-4.53501	2.00152	-6.53652	5.99821e-05	uncharacterized+protein
FPRN_01348	114	112	98	114	1.23845	3.37747	-2.13902	0.000109602	uncharacterized+protein
FPRN_01349	150	164	134	154	1.88017	3.70996	-1.82979	0.000240515	uncharacterized+protein
FPRN_01350	9752	10517	3842	4639	9.14257	7.94995	1.19262	0.000381766	uncharacterized+protein
FPRN_01351	3683	3287	7884	7496	7.65079	8.81711	-1.16632	3.30419e-05	probable+DNA-directed+RNA+polymerase+II+largest+chain
FPRN_01352	449	401	261	222	4.11141	4.25546	-0.144045	0.253229	related+to+COMPASS+component+SWD1
FPRN_01353	538	431	395	395	4.37964	4.81377	-0.434124	0.0400887	probable+THG1+Protein+required+for+tRNAHis+guanylylation+at+5+prime
FPRN_01354	238	238	210	222	2.79854	4.14346	-1.34492	0.000204845	uncharacterized+protein
FPRN_01355	2237	2352	2155	2244	7.05678	6.97438	0.0823973	0.279062	related+to+transcription+elongation+factor+TFIIS
FPRN_01356	556	522	1088	1070	4.61496	6.0235	-1.40854	1.57656e-05	related+to+DUF726+domain+protein
FPRN_01357	933	970	1241	1394	5.64609	6.27873	-0.632634	0.00139914	related+to+cysteine+synthase
FPRN_01358	475	484	593	521	4.37127	5.21642	-0.845152	0.000545273	uncharacterized+protein
FPRN_01359	6452	5826	6454	6783	8.42194	8.60063	-0.178688	0.0607591	probable+alanine--tRNA+ligase,+cytosolic
FPRN_01360	1230	1175	374	438	6.05745	4.83825	1.21921	0.000119732	uncharacterized+protein
FPRN_01361	709	710	871	815	5.12333	5.72004	-0.59671	0.000678853	uncharacterized+protein
FPRN_01362	1077	1047	1582	1481	5.84098	6.47133	-0.630356	0.000299425	related+to+HRD3+-+involved+in+degradation+of+Hmg2p
FPRN_01363	777	791	524	554	5.3115	5.17831	0.133187	0.165944	probable+uracil-DNA+glycosylase
FPRN_01364	91	77	302	302	0.701599	4.49987	-3.79827	6.64591e-06	related+to+morphogenesis-related+protein+MSB1
FPRN_01365	1908	1854	2261	2292	6.78318	7.03013	-0.246948	0.00649839	related+to+RAD13
FPRN_01366	1045	1066	593	630	5.83152	5.32779	0.503734	0.00182481	uncharacterized+protein
FPRN_01367	16115	15649	7338	7491	9.89745	8.76725	1.1302	1.64236e-05	probable+meiotic+expression+up-regulated+protein+14
FPRN_01368	0	0	2499	2324	-5.11549	7.11277	-12.2283	2.18997e-07	related+to+polycomb+group+protein+MEDEA
FPRN_01369	11618	10135	1270	1182	9.24867	6.19288	3.05579	1.35365e-06	related+to+endoplasmic+reticulum+25+kDa+transmembrane+protein
FPRN_01370	322	331	153	151	3.51118	3.76517	-0.253986	0.0790802	uncharacterized+protein
FPRN_01371	682	722	699	581	5.10136	5.37648	-0.275123	0.0629763	related+to+DUF1479+domain+protein
FPRN_01372	86	81	131	106	0.662402	3.49998	-2.83758	3.61229e-05	related+to+6-hydroxy-D-nicotine+oxidase
FPRN_01373	1156	899	1316	1539	5.78025	6.37833	-0.59808	0.0138918	uncharacterized+protein
FPRN_01374	1611	1704	1032	1068	6.586	5.99306	0.592937	0.00116172	related+to+flavonol+synthase-like+protein
FPRN_01375	425	393	960	982	4.02579	5.89301	-1.86722	1.03507e-05	related+to+small+nucleolar+ribonucleoprotein
FPRN_01376	627	613	432	549	4.87403	5.05729	-0.183259	0.221665	probable+DNA-directed+RNA+polymerase+II+chain+RPB10
FPRN_01377	853	805	1420	1401	5.41045	6.36586	-0.955401	3.9257e-05	uncharacterized+protein
FPRN_01378	4	6	23	47	-3.39824	2.14091	-5.53915	0.000134439	uncharacterized+protein
FPRN_01379	109	110	354	319	1.17771	4.61821	-3.4405	6.22524e-06	uncharacterized+protein
FPRN_01380	53	60	71	66	-0.0452557	2.93372	-2.97898	3.69969e-05	uncharacterized+protein
FPRN_01381	606	588	1889	1975	4.80447	6.78324	-1.97878	3.65899e-06	uncharacterized+protein
FPRN_01382	921	1052	1169	1152	5.70423	6.11552	-0.411286	0.0178506	probable+dynein+light+chain+type+1
FPRN_01383	939	913	1840	1781	5.60322	6.68853	-1.0853	2.07274e-05	related+to+MRD1
FPRN_01384	175	102	4176	3418	1.58681	7.77118	-6.18437	2.97758e-05	uncharacterized+protein
FPRN_01385	358	392	351	295	3.83233	4.57182	-0.739491	0.0043393	uncharacterized+protein
FPRN_01386	1171	1148	592	612	5.99688	5.30934	0.687546	0.000244819	probable+U-snRNP-associated+cyclophilin
FPRN_01387	2092	2174	2095	1820	6.9491	6.79528	0.153825	0.138751	related+to+ring+finger+protein+11
FPRN_01388	248	235	235	218	2.82291	4.19141	-1.3685	0.000118796	uncharacterized+protein
FPRN_01389	1440	1393	3259	3188	6.3268	7.53843	-1.21163	9.68176e-06	related+to+VPS8+-+vacuolar+sorting+protein,+134+kD
FPRN_01390	118	161	110	102	1.6413	3.38705	-1.74574	0.00144295	related+to+pigp_human
FPRN_01391	470	496	91	76	4.38463	3.12737	1.25726	0.000418257	uncharacterized+protein
FPRN_01392	1085	1089	37	39	5.88119	2.31975	3.56144	2.30191e-06	uncharacterized+protein
FPRN_01393	934	753	1259	1128	5.42571	6.15604	-0.730331	0.00317148	uncharacterized+protein
FPRN_01394	0	3	4	3	-4.41365	-0.339265	-4.07438	0.00076982	uncharacterized+protein
FPRN_01395	129	133	140	147	1.54583	3.70508	-2.15924	5.93357e-05	uncharacterized+protein
FPRN_01396	196	199	582	573	2.37271	5.2619	-2.88919	5.37482e-06	related+to+ATP-dependent+RNA+helicase+ROK1
FPRN_01397	11	7	413	389	-3.00747	4.82821	-7.83568	8.05942e-07	related+to+TOS1+Target+of+SBF
FPRN_01398	1166	1247	1900	2105	6.06267	6.83963	-0.77696	0.000779004	related+to+lysyl-tRNA+synthetase+(lysine--tRNA+ligase)
FPRN_01399	998	948	1116	1059	5.69055	6.03561	-0.345062	0.00319499	related+to+actin-like+protein
FPRN_01400	229	187	89	110	2.4834	3.31235	-0.828947	0.0119486	related+to+G/T+mismatch-specific+thymine+DNA+glycosylase
FPRN_01401	2645	2557	3602	3532	7.25079	7.6945	-0.443716	0.00058594	probable+UDP-N-acetylglucosamine+pyrophosphorylase
FPRN_01402	5267	5517	3494	3432	8.23634	7.65095	0.585392	0.000338626	probable+thioredoxin-disulfide+reductase+CYS-9
FPRN_01403	698	616	1173	1080	4.9716	6.07905	-1.10745	0.000100626	related+to+subunit+of+VP52-54+complex
FPRN_01404	1420	1335	3050	2916	6.28051	7.41662	-1.13611	2.30507e-05	uncharacterized+protein
FPRN_01405	367	383	983	796	3.84176	5.77791	-1.93615	9.68694e-05	related+to+SMP2+protein
FPRN_01406	3523	3063	2937	2923	7.5671	7.38738	0.179721	0.0553415	probable+histidine+biosynthesis+trifunctional+protein+(his-3)
FPRN_01407	528	590	777	694	4.67547	5.55227	-0.876804	0.00109042	related+to+TFIID+and+SAGA+subunit
FPRN_01408	11797	11720	13181	13160	9.38813	9.56155	-0.173426	0.0240786	probable+mitochondrial+processing+peptidase+beta+chain+precursor
FPRN_01409	1710	1552	1595	1617	6.55914	6.53496	0.0241813	0.71537	related+to+seed+imbibition+protein+Sip1
FPRN_01410	3191	3164	4404	4456	7.52065	8.02688	-0.506232	0.000361803	probable+IMP+dehydrogenase
FPRN_01411	1469	1284	4219	4306	6.2745	7.95772	-1.68323	1.16894e-05	uncharacterized+protein
FPRN_01412	147	141	79	82	1.71701	3.09934	-1.38233	0.000348424	uncharacterized+protein
FPRN_01413	250	222	171	207	2.77019	3.99141	-1.22122	0.00100483	uncharacterized+protein
FPRN_01414	817	747	562	665	5.30024	5.32908	-0.0288412	0.79732	related+to+ribosomal+protein+L36
FPRN_01415	64	76	79	54	0.310939	2.87872	-2.56778	0.000288869	uncharacterized+protein
FPRN_01416	1382	1000	28533	32053	6.0109	10.6613	-4.65042	5.17239e-06	uncharacterized+protein
FPRN_01417	1367	1443	2833	2639	6.31234	7.28132	-0.968987	0.00014578	probable+UGA2+-+succinate+semialdehyde+dehydrogenase
FPRN_01418	914	944	6885	6703	5.60615	8.63765	-3.0315	5.43661e-07	uncharacterized+protein
FPRN_01419	869	734	2007	1813	5.33817	6.76129	-1.42312	8.51408e-05	related+to+sensory+transduction+histidine+kinase
FPRN_01420	509	483	925	905	4.44291	5.82359	-1.38069	1.91825e-05	related+to+transcription+factor+jumonji
FPRN_01421	4944	5141	1998	2136	8.15048	6.88509	1.26539	3.08054e-05	uncharacterized+protein
FPRN_01422	55	52	74	90	-0.15336	3.11883	-3.27219	3.81154e-05	uncharacterized+protein
FPRN_01423	100	87	76	69	0.889136	2.98815	-2.09901	9.33156e-05	probable+peptidylprolyl+isomerase+(cyclophilin)-like+protein
FPRN_01424	89	122	70	53	1.07265	2.80672	-1.73408	0.00210639	uncharacterized+protein
FPRN_01425	755	726	541	512	5.20638	5.14948	0.0568922	0.43592	related+to+peptidylprolyl+isomerase+(cyclophilin)-like+protein
FPRN_01426	3195	2504	2141	2079	7.36033	6.91287	0.447459	0.0128211	related+to+heat+shock+transcription+factor
FPRN_01427	870	865	1577	1441	5.4911	6.45433	-0.96323	0.000102496	related+to+G1/S-specific+cyclin
FPRN_01428	1	4	1	1	-3.92773	-1.61022	-2.3175	0.00174705	uncharacterized+protein
FPRN_01429	7	3	3	0	-3.43622	-2.1134	-1.32282	0.3169	uncharacterized+protein
FPRN_01430	172	175	380	360	2.09916	4.73518	-2.63602	1.03608e-05	uncharacterized+protein
FPRN_01431	2144	2045	5147	4860	6.93001	8.20887	-1.27886	1.00111e-05	related+to+cobalt+accumulation+protein+COT1
FPRN_01432	18	28	15	28	-1.37796	1.63231	-3.01027	0.00123575	uncharacterized+protein
FPRN_01433	1331	1325	2125	2134	6.21691	6.92931	-0.712401	0.000120379	related+to+protein+tag-253
FPRN_01434	879	829	1186	1095	5.46649	6.09572	-0.629228	0.000377907	related+to+putative+snare+protein+syn
FPRN_01435	440	445	402	379	4.19429	4.79965	-0.60536	0.00172245	uncharacterized+protein
FPRN_01436	61	75	111	86	0.266123	3.29989	-3.03377	7.65129e-05	related+to+chitinase
FPRN_01437	37	46	24	18	-0.593737	1.65614	-2.24988	0.000590826	related+to+methyltransferase
FPRN_01438	291	255	276	241	3.10234	4.3282	-1.22587	0.000364893	probable+protein+of+the+3`+processing+complex
FPRN_01439	3213	3260	4547	4257	7.5434	8.00845	-0.465052	0.00123184	uncharacterized+protein
FPRN_01440	515	476	4055	4045	4.44248	7.87291	-3.43043	3.78354e-07	related+to+amidase+(acetamidase)
FPRN_01441	816	774	222	221	5.33229	4.16933	1.16295	6.51119e-05	uncharacterized+protein
FPRN_01442	43	32	4109	3347	-0.719357	7.73903	-8.45839	7.52323e-06	uncharacterized+protein
FPRN_01443	608	484	234	158	4.62027	4.01196	0.608307	0.0350975	uncharacterized+protein
FPRN_01444	339	306	730	633	3.49184	5.45471	-1.96287	3.69851e-05	related+to+ATP+dependent+RNA+helicase
FPRN_01445	270	268	664	608	3.07691	5.3715	-2.29459	1.11267e-05	probable+to+N-acetylglucosaminyltransferase+SPT14
FPRN_01446	990	922	2259	2087	5.66086	6.9635	-1.30264	2.24351e-05	related+to+tpa+inducible+protein
FPRN_01447	500	477	801	716	4.4122	5.58756	-1.17536	9.51164e-05	related+to+transcriptional+repressor+rco-1
FPRN_01448	994	929	1352	1318	5.67166	6.29593	-0.624261	0.000274832	related+to+RGP1+Reduced+growth+phenotype+protein
FPRN_01449	173	164	10	11	2.03783	0.890359	1.14747	0.00142301	uncharacterized+protein
FPRN_01450	25089	25784	5358	5358	10.6268	8.31812	2.30871	9.30581e-07	probable+aldehyde+dehydrogenase
FPRN_01451	3	2	0	1	-3.83287	-2.71075	-1.12212	0.239691	uncharacterized+protein
FPRN_01452	155	166	268	226	1.93888	4.27969	-2.34081	4.66804e-05	uncharacterized+protein
FPRN_01453	24	21	114	141	-1.56199	3.57509	-5.13708	9.09832e-06	uncharacterized+protein
FPRN_01454	1429	1469	3597	3326	6.36922	7.64549	-1.27628	3.51341e-05	uncharacterized+protein
FPRN_01455	223	185	200	197	2.44463	4.04803	-1.6034	0.000268794	related+to+C6+transcription+factor
FPRN_01456	506	460	493	458	4.38428	5.03171	-0.647423	0.00121295	related+to+recQ+gene+for+DNA+helicase
FPRN_01457	617	582	1015	914	4.81327	5.88378	-1.07051	8.17888e-05	related+to+adenylate+cyclases
FPRN_01458	248	259	543	532	2.93403	5.17506	-2.24103	1.6267e-05	uncharacterized+protein
FPRN_01459	751	652	1442	1332	5.09841	6.34689	-1.24848	8.6791e-05	related+to+TSC13+-+required+for+elongation+of+VLCFA+moiety+of+sphingolipids
FPRN_01460	22	22	67	53	-1.57748	2.78378	-4.36126	1.23475e-05	uncharacterized+protein
FPRN_01461	8941	9980	8068	7953	9.04977	8.87111	0.178653	0.0686739	probable+ribosomal+protein+Rps8bp
FPRN_01462	2158	1951	4394	4235	6.90509	7.97688	-1.07179	3.32233e-05	related+to+GTPase-activating+protein+(GAP)
FPRN_01463	2167	2077	5081	4820	6.94791	8.19551	-1.2476	1.04347e-05	related+to+TOM1+protein
FPRN_01464	10381	11166	10910	10916	9.23557	9.34123	-0.105665	0.18756	probable+40s+ribosomal+protein+S6.e,+cytosolic
FPRN_01465	468	485	380	307	4.35825	4.64316	-0.284914	0.0660678	related+to+sister+chromatid+cohesion+protein+Ctf8
FPRN_01466	506	536	431	386	4.54284	4.84833	-0.305484	0.0366207	probable+candidate+tumor+suppressor+DPH2L1
FPRN_01467	7127	6858	8608	8494	8.6338	8.98665	-0.352853	0.00215493	probable+H+-exporting+ATPase+57K+chain,+vacuolar
FPRN_01468	2217	2293	1680	1850	7.029	6.65309	0.375909	0.00619851	related+to+hydroxymethylglutaryl-CoA+lyase
FPRN_01469	5317	5415	7986	7138	8.23455	8.79269	-0.558146	0.0011913	probable+alpha-tubulin+B
FPRN_01470	380	418	381	363	3.97545	4.74178	-0.766333	0.00237179	uncharacterized+protein
FPRN_01471	1548	1511	2150	2123	6.4543	6.93541	-0.481114	0.000492817	related+to+RNQ1+-+prion,+epigenetic+modifier+of+protein+function
FPRN_01472	2539	2979	495	448	7.32351	5.01875	2.30476	2.70245e-05	related+to+spore+coat+protein+SP96+precursor
FPRN_01473	1889	1707	4227	3669	6.71507	7.83424	-1.11917	0.000156036	related+to+PBP1+-+Pab1p+interacting+protein
FPRN_01474	7747	8003	8954	9122	8.80581	9.0673	-0.26149	0.00600494	probable+ubiquinol-cytochrome+c+reductase+complex+core+protein+2+precursor
FPRN_01475	1051	1052	1014	977	5.82457	5.92316	-0.0985909	0.166273	related+to+DNA-directed+RNA+polymerase+III+chain+RPC82
FPRN_01476	1988	1884	3305	3392	6.82431	7.60086	-0.776548	6.07066e-05	probable+YHM1+(mitochondrial+carrier)
FPRN_01477	1168	949	1675	1309	5.82999	6.42488	-0.59489	0.015323	related+to+transport+protein+USO1
FPRN_01478	224	196	212	247	2.51279	4.2075	-1.69471	0.000232539	uncharacterized+protein
FPRN_01479	836	800	2363	2445	5.38927	7.10888	-1.71961	3.27644e-06	related+to+ribosomal+protein+S5+(mitochondrial)
FPRN_01480	143	137	395	496	1.6735	4.94626	-3.27275	4.56605e-05	uncharacterized+protein
FPRN_01481	3	3	27	28	-3.71181	1.96184	-5.67365	4.4863e-06	uncharacterized+protein
FPRN_01482	2716	2543	4681	4653	7.26607	8.11101	-0.844946	4.58989e-05	related+to+aimless+RasGEF+(aleA)
FPRN_01483	405	431	802	761	4.07046	5.6268	-1.55635	5.03526e-05	uncharacterized+protein
FPRN_01484	130	133	205	218	1.54868	4.11934	-2.57066	2.85177e-05	uncharacterized+protein
FPRN_01485	1067	1116	1234	1226	5.8874	6.19456	-0.307161	0.00952147	related+to+NFU-1+protein+(iron+homeostasis)
FPRN_01486	1200	1563	425	384	6.27513	4.83734	1.43779	0.00171784	probable+L-arabinitol+4-dehydrogenase
FPRN_01487	3029	2971	3723	3885	7.44718	7.78197	-0.334788	0.00230887	related+to+F1F0-ATP+synthase+subunit+G
FPRN_01488	1243	1034	444	452	5.95453	4.96488	0.989648	0.000832054	related+to+methyltransferase
FPRN_01489	2413	2473	1913	1899	7.15327	6.76284	0.390427	0.00194797	related+to+transcription+factor+TFIIA-L
FPRN_01490	622	575	519	516	4.81075	5.13072	-0.319968	0.0107208	probable+class+I+alpha-mannosidase
FPRN_01491	915	873	439	406	5.54538	4.89597	0.649412	0.000417889	related+to+cell+cycle+protein+p55cdc
FPRN_01492	694	702	1111	1161	5.0858	6.0878	-1.002	9.6754e-05	related+to+ral2+protein
FPRN_01493	1755	1521	5379	5200	6.56652	8.29937	-1.73286	1.06961e-05	related+to+zinc+finger+protein+SFP1
FPRN_01494	4096	3853	7717	11379	7.83734	9.08796	-1.25062	0.00179873	related+to+mitochondrial+hypoxia+responsive+domain+protein
FPRN_01495	761	779	865	913	5.27756	5.78543	-0.507869	0.00215674	related+to+KEL2+-+involved+in+cell+fusion+and+morphogenesis
FPRN_01496	407	332	550	484	3.78518	5.12651	-1.34133	0.000519115	related+to+A.brasilense+nifR3+protein
FPRN_01497	848	860	952	985	5.46215	5.88867	-0.426514	0.00307818	related+to+peroxisomal+membrane+protein+pex13
FPRN_01498	49	25	102	68	-0.895671	3.12756	-4.02323	0.000342295	uncharacterized+protein
FPRN_01499	853	761	1267	1253	5.35376	6.22742	-0.873661	0.000147553	related+to+chromatin+assembly+complex,+subunit+p60
FPRN_01500	13	31	64	51	-1.84888	2.739	-4.58787	0.000638572	related+to+RGT2+-+Sensor+of+high+external+glucose+concentrations
FPRN_01501	47	35	137	143	-0.655511	3.67571	-4.33122	1.20104e-05	probable+Arylsulfatase
FPRN_01502	6640	6526	9553	8467	8.53983	9.06138	-0.521552	0.00355445	related+to+multidrug+transporter+(yeast+bile+transporter)
FPRN_01503	165	141	262	247	1.84879	4.31687	-2.46808	2.41349e-05	uncharacterized+protein
FPRN_01504	620	735	434	443	5.03358	4.93498	0.0986037	0.545376	related+to+TOB3+(member+of+AAA-ATPase+family)
FPRN_01505	18	14	7	15	-2.20605	0.88574	-3.09179	0.00238554	uncharacterized+protein
FPRN_01506	453	506	668	709	4.36298	5.46854	-1.10555	0.000581435	related+to+Beclin+1+(coiled-coil+myosin-like+BCL2-interacting+protein)
FPRN_01507	346	305	693	635	3.50972	5.42167	-1.91195	2.79703e-05	uncharacterized+protein
FPRN_01508	2646	2584	3136	2846	7.26045	7.42101	-0.160567	0.0846452	probable+protein+kinase+ck2+catalytic+subunit+ck2+alpha-3
FPRN_01509	207	211	332	372	2.50244	4.67585	-2.17341	4.91064e-05	uncharacterized+protein
FPRN_01510	68	41	126	98	-0.115776	3.4355	-3.55128	0.000132373	uncharacterized+protein
FPRN_01511	216	220	384	369	2.60761	4.75466	-2.14706	1.92974e-05	uncharacterized+protein
FPRN_01512	570	577	914	989	4.72981	5.869	-1.13919	9.76622e-05	uncharacterized+protein
FPRN_01513	6035	6194	4550	4541	8.41122	8.06563	0.345585	0.00256815	probable+40s+ribosomal+protein+s11.e,+cytosolic
FPRN_01514	468	378	584	483	4.09775	5.16403	-1.06628	0.00171725	related+to+spindle+pole+body+protein
FPRN_01515	375	353	357	406	3.76505	4.76788	-1.00284	0.000724924	uncharacterized+protein
FPRN_01516	70055	52946	54086	66942	11.8802	11.6967	0.183516	0.253319	uncharacterized+protein
FPRN_01517	896	832	1030	846	5.4895	5.84673	-0.357237	0.0170583	uncharacterized+protein
FPRN_01518	576	612	444	430	4.79391	4.93383	-0.139925	0.194432	related+to+DUF636+domain+protein
FPRN_01519	1050	1020	987	1080	5.797	5.97211	-0.17511	0.0684135	probable+tetrahydrofolylpolyglutamate+synthase+(met6+)
FPRN_01520	164	132	361	351	1.75665	4.68877	-2.93212	1.81676e-05	related+to+folylpolyglutamate+synthetase
FPRN_01521	4136	4092	5854	6081	7.88562	8.47009	-0.584472	0.000214934	related+to+mysoin+heavy+chain+proteins
FPRN_01522	2941	3023	2809	2503	7.4376	7.2374	0.200209	0.054438	probable+GTP-binding+protein+ypt5
FPRN_01523	1682	1674	3234	3117	6.60851	7.51288	-0.904372	5.07537e-05	related+to+SAC1+protein
FPRN_01524	437	319	1177	1129	3.81635	6.1104	-2.29404	0.000144188	uncharacterized+protein
FPRN_01525	467	416	1132	1054	4.19333	6.04212	-1.84879	1.69075e-05	related+to+isoleucine+tRNA+ligase
FPRN_01526	206	207	201	178	2.47487	3.99635	-1.52147	0.000131023	uncharacterized+protein
FPRN_01527	2	1	0	0	-4.13833	-3.77236	-0.365963	0.265219	uncharacterized+protein
FPRN_01528	408	362	131	193	3.89551	3.81846	0.0770481	0.701549	uncharacterized+protein
FPRN_01529	6286	5696	3455	3646	8.38824	7.6865	0.70174	0.000303856	probable+homocitrate+synthase,+mitochondrial+precursor
FPRN_01530	12	9	4	5	-2.89228	-0.0419471	-2.85033	0.000194272	uncharacterized+protein
FPRN_01531	366	355	1060	1021	3.74646	5.97919	-2.23273	4.00195e-06	uncharacterized+protein
FPRN_01532	324	313	516	482	3.4617	5.0893	-1.6276	2.73016e-05	related+to+cell+division+control+protein+CDC91
FPRN_01533	1010	975	1518	1586	5.72509	6.4883	-0.763214	0.000116397	related+to+pescadillo+development+protein
FPRN_01534	44	48	152	164	-0.351899	3.80605	-4.15795	9.90207e-06	uncharacterized+protein
FPRN_01535	326	235	228	199	3.14805	4.12223	-0.974183	0.0110725	probable+kinesin-related+protein+bimC
FPRN_01536	723	627	1035	1041	5.02536	5.97804	-0.952673	0.000260107	uncharacterized+protein
FPRN_01537	151	128	380	442	1.65407	4.85506	-3.201	2.67296e-05	uncharacterized+protein
FPRN_01538	217	161	743	664	2.27667	5.49688	-3.22021	3.64018e-05	related+to+manganese+resistance+protein
FPRN_01539	722	607	1978	1769	4.99258	6.73515	-1.74257	5.46731e-05	related+to+ser/thr+protein+kinase+KIN4
FPRN_01540	391	356	709	589	3.82577	5.39237	-1.56661	0.000111044	related+to+human+G+protein-coupled+receptor
FPRN_01541	1	1	3	5	-4.32301	-0.201567	-4.12144	0.000142133	uncharacterized+protein
FPRN_01542	6	12	1	1	-3.03004	-1.61022	-1.41981	0.00504222	uncharacterized+protein
FPRN_01543	2240	2367	1152	876	7.06471	5.93833	1.12639	0.000454446	related+to+polysaccharide+synthase+Cps1
FPRN_01544	64	60	9	24	0.0969135	1.27826	-1.18135	0.0497922	uncharacterized+protein
FPRN_01545	1115	1138	2035	1746	5.94122	6.74934	-0.808118	0.000629958	uncharacterized+protein
FPRN_01546	293	348	1265	1159	3.45852	6.17445	-2.71593	3.63768e-05	related+to+enoyl-CoA+hydratase
FPRN_01547	133	142	271	242	1.64093	4.32331	-2.68238	2.26701e-05	uncharacterized+protein
FPRN_01548	1295	1170	1582	1532	6.09135	6.49185	-0.400506	0.00277508	probable+D-lactate+dehydrogenase+(cytochrome)
FPRN_01549	23	27	66	95	-1.49062	3.08665	-4.57727	3.72344e-05	uncharacterized+protein
FPRN_01550	490	524	1345	1234	4.48703	6.25294	-1.76591	2.87868e-05	related+to+UPF0183+domain+protein
FPRN_01551	534	560	985	920	4.64156	5.87165	-1.23008	7.00719e-05	related+to+amidase
FPRN_01552	3138	3196	5020	4919	7.51452	8.20446	-0.689935	0.000123869	uncharacterized+protein
FPRN_01553	1393	1312	1437	1570	6.2504	6.44551	-0.195114	0.0412782	probable+zinc+finger+protein+white+collar+2+(wc-2)
FPRN_01554	498	448	683	711	4.34288	5.48131	-1.13843	0.000127992	probable+RAD50+homolog+uvs-6
FPRN_01555	1167	1108	408	382	5.96228	4.81188	1.1504	3.63316e-05	related+to+DHA14-like+major+facilitator+efflux+transporter
FPRN_01556	773	786	756	760	5.30153	5.58733	-0.285794	0.0129199	related+to+flavin-containing+monooxygenase
FPRN_01557	318	341	404	387	3.52943	4.81348	-1.28406	0.000206131	related+to+STB5+-+SIN3+binding+protein
FPRN_01558	2577	2247	3402	3456	7.12742	7.63819	-0.510775	0.00190207	uncharacterized+protein
FPRN_01559	473	382	557	526	4.12001	5.1837	-1.06368	0.000993265	related+to+RMD5+Cytosolic+protein+required+for+sporulation+and+for+the+ubiquitination+of+the+gluconeogenetic+enzyme+fructose-1,6-bisphosphatase
FPRN_01560	373	327	576	544	3.66749	5.22541	-1.55792	7.21428e-05	related+to+SIN3+protein-binding+protein+STB2
FPRN_01561	637	575	704	820	4.83101	5.59101	-0.760002	0.00174641	probable+mitochondrial+import+inner+membrane+translocase+subunit+TIM10
FPRN_01562	573	631	694	624	4.81639	5.41235	-0.595962	0.00359034	related+to+aldehyde+dehydrogenase
FPRN_01563	2188	2035	2182	2182	6.9408	6.96991	-0.0291087	0.617543	related+to+zinc+finger+transcription+factor
FPRN_01564	17	15	8	3	-2.01021	0.0474535	-2.05766	0.00951631	uncharacterized+protein
FPRN_01565	18	15	22	20	-1.98449	1.66013	-3.64462	5.92056e-05	uncharacterized+protein
FPRN_01566	3226	3071	640	643	7.50968	5.38505	2.12463	1.21344e-06	uncharacterized+protein
FPRN_01567	1064	1058	1404	1353	5.84079	6.34062	-0.499833	0.000650848	probable+glycosyl+hydrolase
FPRN_01568	4366	4192	4219	4732	7.93618	8.03154	-0.0953561	0.303577	probable+APT1+-+adenine+phosphoribosyltransferase
FPRN_01569	408	401	771	860	4.00901	5.6804	-1.67139	4.52349e-05	uncharacterized+protein
FPRN_01570	705	652	854	829	5.03463	5.71794	-0.68331	0.00030861	probable+peroxisome+assembly+protein
FPRN_01571	9	9	4	0	-2.99152	-1.95387	-1.03766	0.451139	uncharacterized+protein
FPRN_01572	459	448	634	565	4.24963	5.30178	-1.05215	0.000151784	uncharacterized+protein
FPRN_01573	2040	1925	3035	2939	6.85452	7.41816	-0.563637	0.000286459	uncharacterized+protein
FPRN_01574	1853	1688	2823	2881	6.69115	7.34363	-0.652474	0.000258177	related+to+Het-c+protein
FPRN_01575	2615	2683	2193	2017	7.28228	6.91146	0.370827	0.00445317	related+to+nonhistone+chromosomal+protein
FPRN_01576	4	8	602	551	-3.30173	5.25661	-8.55834	1.00736e-06	related+to+nucleosomal+binding+protein
FPRN_01577	257	266	251	234	3.0108	4.2625	-1.2517	0.000266345	probable+glomerulosclerosis+protein+Mpv17
FPRN_01578	2542	2629	2015	2119	7.24089	6.88347	0.357422	0.00497484	uncharacterized+protein
FPRN_01579	712	653	1440	1536	5.04948	6.43285	-1.38337	2.3982e-05	related+to+A.ambisexualis+antheridiol+steroid+receptor
FPRN_01580	0	0	0	0	-5.11549	-3.77236	-1.34312	0.00516645	uncharacterized+protein
FPRN_01581	331	432	87	80	3.84746	3.1271	0.720358	0.0518985	uncharacterized+protein
FPRN_01582	542	640	293	289	4.77807	4.46323	0.314837	0.105179	related+to+WSS1+Protein+involved+in+sister+chromatid+separation+and+segregation
FPRN_01583	940	820	1980	1980	5.51765	6.81572	-1.29807	3.0343e-05	related+to+histidine+kinase
FPRN_01584	195	147	304	298	2.06198	4.49557	-2.4336	7.61776e-05	uncharacterized+protein
FPRN_01585	125	121	130	115	1.40202	3.53914	-2.13712	5.2677e-05	probable+NADPH+oxidase+heavy+chain+subunit
FPRN_01586	2536	2472	5144	4932	7.19326	8.21803	-1.02477	1.85088e-05	probable+urease
FPRN_01587	751	683	1332	1284	5.14485	6.27345	-1.12859	4.01273e-05	related+to+NGG1+-+general+transcriptional+adaptor+or+co-activator
FPRN_01588	89	101	174	134	0.903378	3.7667	-2.86332	6.73875e-05	related+to+S-adenosylmethionine:diacylglycerol+3-amino-3-carboxypropyl+transferase
FPRN_01589	3572	3353	2989	3012	7.63602	7.42244	0.213587	0.0117695	related+to+succinate+dehydrogenase+precursor
FPRN_01590	517	522	1063	1055	4.54199	6.00164	-1.45965	1.69778e-05	probable+tyrosine--trna+ligase+precursor,+mitochondrial
FPRN_01591	843	890	601	591	5.48656	5.29963	0.186937	0.0929359	related+to+nitrogen+permease+regulator
FPRN_01592	2464	2306	2639	2766	7.11045	7.26411	-0.153655	0.054567	related+to+ubiquitin-like+protein+DSK2
FPRN_01593	506	570	446	473	4.59916	4.99467	-0.395511	0.032327	related+to+quinone+reductase
FPRN_01594	1749	1750	1727	1536	6.67618	6.54631	0.129863	0.139132	related+to+nuclear+transport+factor
FPRN_01595	471	435	572	579	4.24936	5.25859	-1.00924	0.000144278	related+to+threonine--tRNA+ligase
FPRN_01596	217	192	202	230	2.45363	4.13872	-1.68509	0.000204631	uncharacterized+protein
FPRN_01597	1342	1406	1473	1527	6.27379	6.44307	-0.16928	0.0746386	related+to+septum+formation+maf
FPRN_01598	447	376	845	687	4.03894	5.59662	-1.55768	0.000280753	uncharacterized+protein
FPRN_01599	1018	969	1326	1326	5.72626	6.29187	-0.56561	0.000347083	uncharacterized+protein
FPRN_01600	2146	2145	2024	1997	6.95622	6.83845	0.117775	0.0766087	uncharacterized+protein
FPRN_01601	713	677	1400	1465	5.08899	6.38859	-1.29959	1.73157e-05	uncharacterized+protein
FPRN_01602	1	1	214	223	-4.32301	4.1548	-8.4778	7.47456e-07	uncharacterized+protein
FPRN_01603	7	2	2	6	-3.55729	-0.320601	-3.23669	0.00363052	uncharacterized+protein
FPRN_01604	94	68	348	374	0.573956	4.70415	-4.1302	1.90419e-05	related+to+arginyl-tRNA+synthetase,+cytosolic
FPRN_01605	6592	6622	4762	5310	8.53659	8.22409	0.312503	0.0125414	related+to+stress-induced+protein+STI1
FPRN_01606	362	361	411	677	3.75446	5.15518	-1.40071	0.00562983	probable+flavohemoglobin
FPRN_01607	951	631	794	761	5.27784	5.62063	-0.342793	0.20732	uncharacterized+protein
FPRN_01608	1321	782	576	516	5.7639	5.19345	0.570445	0.13575	uncharacterized+protein
FPRN_01609	1108	734	437	388	5.55822	4.86124	0.69698	0.0504222	uncharacterized+protein
FPRN_01610	1261	1314	943	865	6.17009	5.8058	0.364297	0.00604509	related+to+putative+glutathione+S-transferase
FPRN_01611	359	321	98	109	3.60429	3.35799	0.246303	0.135254	uncharacterized+protein
FPRN_01612	693	581	463	477	4.90947	5.02246	-0.112983	0.359374	related+to+monooxygenase
FPRN_01613	135	140	91	111	1.64401	3.32859	-1.68458	0.000431463	related+to+pisatin+demethylase+(cytochrome+P450)
FPRN_01614	489	503	454	418	4.44428	4.93284	-0.488561	0.00413678	uncharacterized+protein
FPRN_01615	1049	770	608	710	5.55363	5.41326	0.140374	0.501963	probable+small+nuclear+ribonucleoprotein
FPRN_01616	1925	2047	1252	1336	6.85719	6.26062	0.59657	0.000902674	related+to+arsenate+reductase+(Arc2)
FPRN_01617	1098	1126	1081	969	5.9222	5.95735	-0.0351466	0.653245	related+to+beta-glucosidase
FPRN_01618	481	491	410	391	4.401	4.82685	-0.425852	0.00617393	related+to+low+affininty+zinc+transporter
FPRN_01619	3008	2981	3791	4383	7.44445	7.89598	-0.45153	0.00745937	uncharacterized+protein
FPRN_01620	85	77	0	4	0.617945	-1.98541	2.60336	0.0779788	uncharacterized+protein
FPRN_01621	2203	2175	639	568	6.98487	5.31047	1.6744	6.01513e-06	uncharacterized+protein
FPRN_01622	27	23	4	3	-1.48806	-0.339265	-1.1488	0.00603773	uncharacterized+protein
FPRN_01623	84	81	1	0	0.615646	-2.67184	3.28749	0.00571604	uncharacterized+protein
FPRN_01624	273	255	716	623	3.02494	5.43148	-2.40654	1.50587e-05	related+to+C6+zink-finger+protein+PRO1A
FPRN_01625	119	130	111	126	1.44657	3.50132	-2.05475	0.000153601	uncharacterized+protein
FPRN_01626	207	225	199	191	2.58131	4.02661	-1.4453	0.000298835	uncharacterized+protein
FPRN_01627	1776	1818	2293	2262	6.71264	7.03287	-0.320232	0.00380667	related+to+cytoskeletal+adaptor
FPRN_01628	32046	35296	19559	17477	11.0428	9.99689	1.0459	0.000198486	probable+peptidylprolyl+isomerase+precursor,+mitochondrial+(cyclophilin+B)
FPRN_01629	428	390	318	287	4.02844	4.50598	-0.47754	0.00581406	related+to+RPC34+-+DNA-directed+RNA+polymerase+III,+34+KD+subunit
FPRN_01630	28	17	0	1	-1.57843	-2.71075	1.13232	0.206229	uncharacterized+protein
FPRN_01631	1045	983	1977	1932	5.76007	6.79678	-1.03672	2.60407e-05	probable+histone+deacetylase+RpdA
FPRN_01632	2831	2823	2039	1949	7.36549	6.82715	0.538333	0.000348899	probable+multidrug+resistance+protein
FPRN_01633	148	138	108	97	1.72814	3.35042	-1.62229	0.000146857	uncharacterized+protein
FPRN_01634	2	3	0	3	-3.83346	-2.15785	-1.67562	0.237116	related+to+acetylxylan+esterase+precursor
FPRN_01635	0	0	1	0	-5.11549	-2.67184	-2.44365	0.0313663	related+to+acetylxylan+esterase+precursor
FPRN_01636	5	5	6	7	-3.38577	0.35762	-3.74339	4.18572e-05	uncharacterized+protein
FPRN_01637	32	41	112	101	-0.731506	3.39403	-4.12553	1.66029e-05	uncharacterized+protein
FPRN_01638	1848	1941	4110	4118	6.79337	7.89899	-1.10562	3.13756e-05	related+to+serine/threonine-protein+kinase
FPRN_01639	766	805	2242	2200	5.31612	6.99809	-1.68197	1.17139e-05	related+to+allantoate+permease
FPRN_01640	131	137	271	266	1.58431	4.37581	-2.7915	1.55567e-05	related+to+DUF1275+domain+protein
FPRN_01641	54	41	81	61	-0.336587	2.9543	-3.29088	6.24357e-05	related+to+MUC1+Extracellular+alpha-1,4-glucan+glucosidase
FPRN_01642	952	1053	1645	1657	5.73567	6.56661	-0.830938	0.00059758	uncharacterized+protein
FPRN_01643	604	664	624	605	4.9185	5.3339	-0.415391	0.0131202	related+to+novobiocin+biosynthesis+protein+novR
FPRN_01644	539	481	988	965	4.49966	5.90338	-1.40372	3.8429e-05	related+to+dipeptidyl+aminopeptidases/acylaminoacyl-peptidases
FPRN_01645	4279	4441	7574	7754	7.95748	8.8107	-0.853221	5.22803e-05	uncharacterized+protein
FPRN_01646	613	596	966	953	4.82694	5.8809	-1.05396	4.32482e-05	related+to+protein+kinase
FPRN_01647	0	0	2	3	-5.11549	-0.710995	-4.40449	5.72113e-05	uncharacterized+protein
FPRN_01648	310	292	735	709	3.33308	5.52755	-2.19447	6.74642e-06	related+to+cactin
FPRN_01649	537	575	220	194	4.6689	4.09126	0.577637	0.00551854	uncharacterized+protein
FPRN_01650	435	476	302	285	4.25205	4.4727	-0.220653	0.14484	uncharacterized+protein
FPRN_01651	66	62	63	60	0.179971	2.81626	-2.63629	3.74897e-05	probable+deoxyribodipyrimidine+photo-lyase+PHR
FPRN_01652	6336	6214	4510	4986	8.45747	8.12688	0.330592	0.00876027	probable+40s+ribosomal+protein+s21+(CRP-7)
FPRN_01653	1085	1054	593	498	5.85562	5.18852	0.667107	0.000860946	uncharacterized+protein
FPRN_01654	1614	1529	4778	4494	6.50091	8.09809	-1.59718	4.73241e-06	uncharacterized+protein
FPRN_01655	39	31	55	50	-0.761403	2.64652	-3.40792	3.62622e-05	uncharacterized+protein
FPRN_01656	139	118	179	176	1.48518	3.92545	-2.44026	3.77776e-05	related+to+NUDIX+family+hydrolase
FPRN_01657	3858	4101	4233	4115	7.84101	7.92364	-0.0826339	0.251216	probable+ribosomal+protein+L23.e,+cytosolic
FPRN_01658	205	170	717	669	2.25108	5.47696	-3.22588	8.32068e-06	uncharacterized+protein
FPRN_01659	1354	1349	2977	2933	6.24351	7.39974	-1.15624	1.41086e-05	related+to+D.melanogaster+troponin+T+and+human+nucleolin
FPRN_01660	436	411	1878	1944	4.0952	6.76539	-2.67019	1.80003e-06	probable+malate+dehydrogenase+(oxaloacetate+decarboxylating)+(NADP+)
FPRN_01661	47	48	109	92	-0.327763	3.32891	-3.65667	1.65929e-05	related+to+quinate+transport+protein
FPRN_01662	2	2	0	0	-3.95452	-3.77236	-0.182161	0.514956	uncharacterized+protein
FPRN_01663	105	105	172	177	1.09411	3.90785	-2.81374	1.804e-05	probable+endopeptidase+K
FPRN_01664	0	2	62	75	-4.53501	2.9315	-7.46651	2.13858e-05	uncharacterized+protein
FPRN_01665	752	784	638	654	5.27176	5.39194	-0.120178	0.217699	related+to+beta-mannosidase
FPRN_01666	720	700	1712	1832	5.12126	6.6583	-1.53705	1.37711e-05	related+to+GTP-binding+protein+rab4b
FPRN_01667	1838	1638	670	643	6.66124	5.41294	1.2483	3.90477e-05	probable+homocitrate+synthase,+mitochondrial+precursor
FPRN_01668	520	518	308	322	4.5413	4.5475	-0.00620174	0.945941	probable+3-hydroxyacyl-CoA+dehydrogenase
FPRN_01669	270	220	138	149	2.85166	3.70304	-0.851379	0.00483666	related+to+formate+dehydrogenase
FPRN_01670	84	74	207	185	0.536734	4.03166	-3.49492	9.96373e-06	related+to+aquaporin
FPRN_01671	89	70	119	152	0.55546	3.63828	-3.08282	9.19953e-05	uncharacterized+protein
FPRN_01672	700	644	976	957	5.01578	5.8903	-0.874528	0.000109148	related+to+pathway-specific+regulatory+protein+nit-4
FPRN_01673	321	351	407	365	3.57607	4.78434	-1.20827	0.00044986	related+to+TIM+barrel+metal-dependent+hydrolase
FPRN_01674	651	690	547	544	5.02015	5.19111	-0.170959	0.122001	probable+MXR1+-+responsible+for+the+reduction+of+methionine+sulfoxide
FPRN_01675	5114	6290	4014	4165	8.31524	7.88936	0.425888	0.0217945	related+to+growth+hormone+inducible+transmembrane+protein
FPRN_01676	792	882	2665	2556	5.42477	7.21227	-1.7875	2.87056e-05	related+to+F-box+protein+PpaB
FPRN_01677	55	58	98	90	-0.0433742	3.25771	-3.30108	1.87484e-05	uncharacterized+protein
FPRN_01678	60	55	111	85	-0.0294564	3.29416	-3.32362	3.12081e-05	uncharacterized+protein
FPRN_01679	47	42	265	216	-0.466408	4.25023	-4.71663	5.45542e-06	uncharacterized+protein
FPRN_01680	15	16	4	15	-2.02211	0.571888	-2.59399	0.0116243	uncharacterized+protein
FPRN_01681	1477	1361	1160	1204	6.32674	6.14054	0.186196	0.0430865	probable+ILV1+-+anabolic+serine+and+threonine+dehydratase+precursor
FPRN_01682	189	183	337	350	2.23559	4.65238	-2.41679	1.5917e-05	uncharacterized+protein
FPRN_01683	823	719	1045	1141	5.27829	6.03892	-0.760632	0.000864834	related+to+glycosyl+hydrolase
FPRN_01684	636	611	432	381	4.88323	4.84278	0.0404531	0.639132	related+to+rho+coiled-coil+associated+kinase+alpha
FPRN_01685	493	498	1012	1023	4.4393	5.95194	-1.51264	1.78598e-05	related+to+excision+repair+protein+RAD4
FPRN_01686	457	562	367	366	4.47372	4.72131	-0.247587	0.243994	related+to+VPS28+protein,+involved+in+vacuolar+traffic
FPRN_01687	133	125	124	130	1.49705	3.57698	-2.07993	6.10824e-05	related+to+phosphatidylinositol+4-phosphate+5-kinase
FPRN_01688	1450	1353	4289	4181	6.30637	7.94938	-1.64301	3.2915e-06	related+to+phosphatidylinositol+4-phosphate+5-kinase
FPRN_01689	350	348	402	378	3.66634	4.7987	-1.13237	0.000133579	uncharacterized+protein
FPRN_01690	612	605	469	448	4.83826	4.99016	-0.151898	0.0957386	probable+Putative+DNA+repair+protein
FPRN_01691	346	351	853	728	3.66414	5.63535	-1.9712	3.86877e-05	related+to+malonyl+CoA+synthetase
FPRN_01692	3117	3181	3129	3033	7.5089	7.4662	0.0426966	0.496722	probable+translation+initiation+factor+eIF-4E
FPRN_01693	1098	1292	4797	4590	6.03642	8.11997	-2.08355	2.98838e-05	uncharacterized+protein
FPRN_01694	442	440	600	546	4.189	5.2496	-1.0606	0.000142328	uncharacterized+protein
FPRN_01695	394	384	355	354	3.92196	4.68396	-0.762004	0.00062583	probable+protein+FR,+involved+in+hyphal+branching
FPRN_01696	494	516	363	354	4.47863	4.69766	-0.219029	0.074789	uncharacterized+protein
FPRN_01697	193	202	310	261	2.36889	4.43959	-2.0707	6.22324e-05	uncharacterized+protein
FPRN_01698	969	949	1187	1183	5.66243	6.1481	-0.485672	0.000684471	related+to+DNA+repair+exonuclease+rad1
FPRN_01699	297	250	361	373	3.10774	4.72166	-1.61392	0.000150662	uncharacterized+protein
FPRN_01700	402	367	416	376	3.89372	4.81338	-0.919665	0.000408655	probable+histone+acetyltransferase
FPRN_01701	851	879	1058	1158	5.48345	6.05533	-0.571878	0.002073	uncharacterized+protein
FPRN_01702	3962	4347	2779	2815	7.89518	7.30972	0.585461	0.000765011	probable+biotin+synthase
FPRN_01703	1071	1268	932	967	5.99964	5.86889	0.130751	0.37128	uncharacterized+protein
FPRN_01704	820	914	1134	1122	5.48458	6.08273	-0.598149	0.00313061	related+to+mannose-P-dolichol+utilization+defect+1+protein
FPRN_01705	266	279	138	94	3.10909	3.46255	-0.353466	0.119217	uncharacterized+protein
FPRN_01706	44	64	20	28	-0.150888	1.78919	-1.94008	0.00256457	uncharacterized+protein
FPRN_01707	74	67	33	35	0.361097	2.18813	-1.82703	0.000271794	related+to+oxidoreductase
FPRN_01708	79	96	167	148	0.765414	3.79363	-3.02821	3.55879e-05	uncharacterized+protein
FPRN_01709	1782	1703	1803	1918	6.66968	6.72438	-0.0547059	0.426999	related+to+PNG1+-+protein+with+de-N-glycosylation+function+(N-glycanase)
FPRN_01710	509	552	921	858	4.57574	5.78711	-1.21137	0.000146223	related+to+UTP4+-+U3+snoRNP+protein
FPRN_01711	1515	1503	1936	1778	6.43316	6.7237	-0.290534	0.00891637	related+to+nicotinate+phosphoribosyltransferase
FPRN_01712	90	67	166	149	0.525562	3.79396	-3.26839	3.73762e-05	related+to+nicotinate+phosphoribosyltransferase
FPRN_01713	551	368	35	42	4.2397	2.32107	1.91864	0.00531122	related+to+protein+BTN1
FPRN_01714	94	102	99	89	0.968039	3.25646	-2.28842	7.52826e-05	uncharacterized+protein
FPRN_01715	317	245	1473	1344	3.15982	6.36613	-3.20631	2.01795e-05	uncharacterized+protein
FPRN_01716	96	107	200	195	1.0364	4.04265	-3.00626	1.98773e-05	related+to+WD-repeat+protein+CRB3
FPRN_01717	754	641	1217	1370	5.0872	6.25238	-1.16518	0.000298307	probable+ISD11+Iron-Sulfur+protein+biogenesis,+Desulfurase-interacting+protein
FPRN_01718	592	460	912	886	4.54117	5.80074	-1.25958	0.000668373	related+to+apopolysialoglycoprotein
FPRN_01719	9	10	13	11	-2.93916	1.03739	-3.97655	2.69536e-05	uncharacterized+protein
FPRN_01720	1785	1609	3079	2860	6.62665	7.41353	-0.786883	0.000294563	uncharacterized+protein
FPRN_01721	838	735	10	4	5.30862	0.340069	4.96855	4.30707e-05	uncharacterized+protein
FPRN_01722	908	777	1719	1666	5.43619	6.60074	-1.16455	9.90318e-05	related+to+5^+nucleotidase
FPRN_01723	27	25	25	25	-1.45926	1.85233	-3.31159	2.69332e-05	uncharacterized+protein
FPRN_01724	297	214	845	937	2.93447	5.78918	-2.85472	9.53187e-05	related+to+solute+carrier+family+35+member+F2
FPRN_01725	1	14	13	12	-3.50681	1.08743	-4.59424	0.000563521	uncharacterized+protein
FPRN_01726	1	1	1	1	-4.32301	-1.61022	-2.71278	0.000202821	uncharacterized+protein
FPRN_01727	0	0	0	0	-5.11549	-3.77236	-1.34312	0.00516645	uncharacterized+protein
FPRN_01728	0	0	1	0	-5.11549	-2.67184	-2.44365	0.0313663	uncharacterized+protein
FPRN_01729	0	0	0	0	-5.11549	-3.77236	-1.34312	0.00516645	uncharacterized+protein
FPRN_01730	2	2	0	0	-3.95452	-3.77236	-0.182161	0.514956	uncharacterized+protein
FPRN_01731	1	0	20	17	-4.71925	1.52198	-6.24123	1.71985e-05	probable+galactose+oxidase+precursor
FPRN_01732	12	20	82	93	-2.21195	3.18522	-5.39717	6.90527e-05	uncharacterized+protein
FPRN_01733	469	458	881	822	4.29988	5.73284	-1.43296	2.28644e-05	uncharacterized+protein
FPRN_01734	3470	4092	4201	4629	7.75209	8.01505	-0.262957	0.0905272	uncharacterized+protein
FPRN_01735	1640	1554	2243	2204	6.52988	6.99931	-0.469435	0.000551195	probable+polynucleotide+adenylyltransferase
FPRN_01736	236	190	164	183	2.52897	3.89678	-1.36781	0.000999269	uncharacterized+protein
FPRN_01737	68	63	76	82	0.229463	3.08602	-2.85656	3.19883e-05	uncharacterized+protein
FPRN_01738	14	20	7	4	-2.15827	0.146959	-2.30523	0.00513201	uncharacterized+protein
FPRN_01739	253	259	39	35	2.95489	2.28085	0.674032	0.00704723	uncharacterized+protein
FPRN_01740	465	438	61	58	4.23978	2.78646	1.45333	9.76451e-05	uncharacterized+protein
FPRN_01741	120	129	84	65	1.43752	3.0027	-1.56519	0.000582507	uncharacterized+protein
FPRN_01742	305	272	283	292	3.23977	4.44714	-1.20737	0.000243485	probable+catechol+O-methyltransferase
FPRN_01743	1508	1452	2178	2352	6.39874	7.01664	-0.617899	0.000485244	uncharacterized+protein
FPRN_01744	64	61	49	33	0.102664	2.37112	-2.26846	0.00033282	uncharacterized+protein
FPRN_01745	137	125	53	52	1.52663	2.64787	-1.12124	0.00101867	uncharacterized+protein
FPRN_01746	5	0	0	0	-4.24858	-3.77236	-0.476221	0.489293	uncharacterized+protein
FPRN_01747	12	11	0	0	-2.82355	-3.77236	0.948811	0.0157785	uncharacterized+protein
FPRN_01748	45	37	1	0	-0.651954	-2.67184	2.01989	0.0400234	related+to+heterokaryon+incompatibility+protein+het-6
FPRN_01749	597	643	263	323	4.87333	4.46137	0.411959	0.0336789	uncharacterized+protein
FPRN_01750	99	103	11	5	1.03731	0.520891	0.516418	0.184323	uncharacterized+protein
FPRN_01751	113	127	12	14	1.36537	1.1316	0.233779	0.30852	uncharacterized+protein
FPRN_01752	122	125	1	0	1.41712	-2.67184	4.08896	0.00209845	related+to+zinc+finger+protein
FPRN_01753	1372	1213	247	207	6.17141	4.19087	1.98054	2.4546e-05	uncharacterized+protein
FPRN_01754	121	130	65	59	1.45427	2.82668	-1.37241	0.00065831	related+to+heterokaryon+incompatibility+protein+het-6
FPRN_01755	200	248	82	65	2.65268	2.99354	-0.340859	0.222019	uncharacterized+protein
FPRN_01756	1697	1530	392	388	6.54359	4.7969	1.74669	1.09537e-05	uncharacterized+protein
FPRN_01757	237	304	102	69	3.06709	3.13417	-0.0670816	0.822299	related+to+ketoreductases
FPRN_01758	1073	1129	0	0	5.9026	-3.77236	9.67496	8.51469e-07	uncharacterized+protein
FPRN_01759	6	1	0	1	-3.79283	-2.71075	-1.08209	0.285326	uncharacterized+protein
FPRN_01760	285	296	5	3	3.25149	-0.212234	3.46372	6.9047e-05	uncharacterized+protein
FPRN_01761	808	940	1137	1171	5.49238	6.11135	-0.618972	0.00570455	uncharacterized+protein
FPRN_01762	2699	2705	2	1	7.30944	-1.26374	8.57318	1.07185e-06	related+to+choline+dehydrogenase
FPRN_01763	535	551	4	2	4.62615	-0.55534	5.18149	1.58038e-05	uncharacterized+protein
FPRN_01764	406	391	41	39	3.97349	2.36874	1.60476	8.25625e-05	uncharacterized+protein
FPRN_01765	39	39	0	0	-0.560056	-3.77236	3.21231	8.30695e-05	related+to+Rtm1p
FPRN_01766	428	372	205	192	3.98131	4.04644	-0.0651252	0.60053	uncharacterized+protein
FPRN_01767	8	4	0	0	-3.30055	-3.77236	0.471817	0.181063	probable+cycloheximide-inducible+protein+CIP70+(cytochrome+P450+family)
FPRN_01768	368	267	23	23	3.43979	1.75976	1.68003	0.00344682	uncharacterized+protein
FPRN_01769	64	70	3	16	0.236306	0.448084	-0.211778	0.769035	probable+Alcohol+dehydrogenase
FPRN_01770	262	263	3	6	3.02219	-0.108079	3.13027	0.000208554	uncharacterized+protein
FPRN_01771	392	309	0	0	3.66437	-3.77236	7.43673	1.50272e-05	related+to+GTPase-activating+protein+of+the+rho/rac+family+(LRG1+protein)
FPRN_01772	45	24	0	0	-0.986304	-3.77236	2.78606	0.00262292	uncharacterized+protein
FPRN_01773	412	355	6	8	3.88056	0.430814	3.44974	4.61195e-05	related+to+alcohol+dehydrogenase+homolog+Bli-4
FPRN_01774	1	0	0	0	-4.71925	-3.77236	-0.946884	0.0574044	uncharacterized+protein
FPRN_01775	385	362	4	4	3.83144	-0.166932	3.99837	5.86433e-06	related+to+beta+transducin-like+protein
FPRN_01776	5685	5584	49	53	8.29449	2.62079	5.6737	1.91773e-07	related+to+acetyltransferase
FPRN_01777	3399	3054	72	53	7.53929	2.8225	4.71679	1.48461e-06	related+to+two-component+response+regulator
FPRN_01778	4550	4088	23	39	7.94208	2.05175	5.89034	3.78599e-06	uncharacterized+protein
FPRN_01779	2579	2531	3	2	7.2237	-0.715002	7.9387	5.2928e-07	CON-10+conidation-specific+protein+CON-10
FPRN_01780	583	556	243	205	4.71983	4.17509	0.544739	0.00309239	related+to+cutinase+transcription+factor+1+beta
FPRN_01781	937	866	308	294	5.56005	4.49884	1.06121	7.57719e-05	related+to+multidrug+resistant+protein
FPRN_01782	166	151	32	27	1.91988	2.02775	-0.107871	0.515891	probable+pyrimidine+5`-nucleotidase
FPRN_01783	474	384	936	817	4.12829	5.76666	-1.63837	0.000192938	uncharacterized+protein
FPRN_01784	55	58	5	3	-0.0433742	-0.212234	0.16886	0.573264	related+to+C-3+sterol+dehydrogenase+(C-4+decarboxylase)
FPRN_01785	23	16	289	259	-1.68076	4.39411	-6.07487	1.75386e-06	related+to+DAL5+-+Allantoate+and+ureidosuccinate+permease
FPRN_01786	49	44	32	22	-0.389551	1.91373	-2.30329	0.000336648	uncharacterized+protein
FPRN_01787	182	145	166	133	1.96976	3.73728	-1.76752	0.000342273	related+to+microsomal+dipeptidase+precursor
FPRN_01788	31	36	24	29	-0.913858	1.92077	-2.83463	9.768e-05	related+to+sodium-dependent+serotonin+transporter
FPRN_01789	0	1	0	0	-4.71925	-3.77236	-0.946884	0.0574044	uncharacterized+protein
FPRN_01790	320	333	8	5	3.51159	0.344945	3.16665	6.71542e-05	uncharacterized+protein
FPRN_01791	76	82	5	4	0.57988	-0.0398675	0.619747	0.0407963	related+to+nonribosomal+peptide+synthetase
FPRN_01792	22	22	0	0	-1.57748	-3.77236	2.19488	0.000481999	uncharacterized+protein
FPRN_01793	664	628	717	646	4.94316	5.45531	-0.512153	0.00164424	related+to+C6+transcription+factor
FPRN_01794	439	414	52	50	4.11042	2.61816	1.49226	9.78458e-05	related+to+DUF636+domain+protein
FPRN_01795	365	359	400	361	3.76205	4.76989	-1.00783	0.000249043	related+to+heterokaryon+incompatibility+protein+(het-6OR+allele)
FPRN_01796	22	15	209	193	-1.91689	4.06406	-5.98095	6.49222e-06	uncharacterized+protein
FPRN_01797	30	23	1101	1062	-1.26518	6.02919	-7.29438	1.28668e-06	uncharacterized+protein
FPRN_01798	0	0	0	0	-5.11549	-3.77236	-1.34312	0.00516645	related+to+ankyrin+repeat+protein
FPRN_01799	2	3	0	0	-3.83346	-3.77236	-0.0611001	0.830598	uncharacterized+protein
FPRN_01800	94	123	3	2	1.15035	-0.715002	1.86535	0.00325879	uncharacterized+protein
FPRN_01801	206	190	235	246	2.378	4.25591	-1.87791	5.6174e-05	uncharacterized+protein
FPRN_01802	1619	1483	562	853	6.4814	5.48222	0.999181	0.00378616	related+to+monocarboxylate+transporter+4
FPRN_01803	2926	3032	2913	2975	7.43515	7.39035	0.0447974	0.473707	uncharacterized+protein
FPRN_01804	771	765	14	8	5.27206	0.902174	4.36988	1.308e-05	related+to+HNM1+-+Choline+permease
FPRN_01805	590	624	6	2	4.83316	-0.330909	5.16406	6.76746e-05	uncharacterized+protein
FPRN_01806	2341	2352	98	60	7.08673	3.04078	4.04595	4.9882e-06	uncharacterized+protein
FPRN_01807	492	541	1	1	4.5214	-1.61022	6.13162	6.54764e-06	uncharacterized+protein
FPRN_01808	1485	1538	504	490	6.43786	5.08307	1.35479	2.93101e-05	related+to+alcohol+oxidase
FPRN_01809	656	612	99	102	4.90989	3.32901	1.58087	4.63775e-05	related+to+integral+membrane+protein+PTH11
FPRN_01810	257	255	195	194	2.95501	4.02863	-1.07362	0.000376767	uncharacterized+protein
FPRN_01811	242	233	21	19	2.788	1.60618	1.18183	0.000692843	related+to+monocarboxylate+transporter+2
FPRN_01812	1960	2028	1096	1080	6.86135	6.03516	0.826189	9.86189e-05	related+to+acetylhydrolase
FPRN_01813	67	55	89	97	0.110798	3.24454	-3.13374	3.92309e-05	uncharacterized+protein
FPRN_01814	22040	20649	26697	23708	10.4219	10.3785	0.0434234	0.711017	probable+subtilisin-like+serine+protease
FPRN_01815	1458	1403	4889	4524	6.34467	8.12055	-1.77588	4.35625e-06	probable+beige+protein+homolog
FPRN_01816	817	686	570	648	5.22697	5.3228	-0.0958272	0.469782	probable+NADH2+dehydrogenase+(ubiquinone)+9.5K+protein,+ubiquinone-binding
FPRN_01817	1344	1272	961	946	6.1908	5.87387	0.31693	0.00364408	related+to+oligosaccharyltransferase+48K+subunit
FPRN_01818	554	537	615	608	4.64042	5.32652	-0.686099	0.000378384	related+to+pre-mRNA+splicing+factor
FPRN_01819	283	244	256	214	3.02312	4.22529	-1.20216	0.000600011	uncharacterized+protein
FPRN_01820	733	738	881	931	5.19038	5.81069	-0.620309	0.000771103	probable+serine+O-acetyltransferase
FPRN_01821	1167	1143	873	835	5.98938	5.73691	0.252475	0.00946139	uncharacterized+protein
FPRN_01822	130	138	283	264	1.59783	4.39469	-2.79686	1.82076e-05	related+to+nucleoside+diphosphate-sugar+hydrolase+of+the+MutT+(NUDIX)+family
FPRN_01823	296	342	232	279	3.44799	4.31602	-0.868029	0.00735018	related+to+YSA1+sugar-nucleotide+hydrolase
FPRN_01824	9	5	12	13	-3.18813	1.08931	-4.27744	2.8874e-05	related+to+xyloglucan+endo-transglycosylase-like+protein
FPRN_01825	21	13	83	45	-2.18098	2.80378	-4.98476	0.000249531	uncharacterized+protein
FPRN_01826	518	467	2017	2126	4.42982	6.88959	-2.45978	5.12904e-06	uncharacterized+protein
FPRN_01827	1465	1419	1051	945	6.35597	5.92734	0.428624	0.00169686	probable+COP9+complex+subunit+2
FPRN_01828	778	640	1598	1432	5.11521	6.4559	-1.3407	0.000205826	uncharacterized+protein
FPRN_01829	369	361	298	319	3.77935	4.52089	-0.74154	0.00120001	uncharacterized+protein
FPRN_01830	464	402	3412	3352	4.14987	7.61446	-3.46459	1.2819e-06	probable+glutamine+synthetase
FPRN_01831	2394	2630	5135	5161	7.19249	8.25486	-1.06237	0.000120991	related+to+short-chain+alcohol+dehydrogenase
FPRN_01832	1459	1320	842	853	6.29244	5.72733	0.565115	0.00083193	probable+isocitrate+lyase
FPRN_01833	1945	1872	495	511	6.80229	5.09644	1.70585	4.88471e-06	probable+methylcitrate+synthase
FPRN_01834	271	268	177	199	3.08064	3.98567	-0.905031	0.00144055	related+to+N-acetyltransferase,+GNAT+family
FPRN_01835	51	45	24	32	-0.329144	1.97454	-2.30368	0.000402292	related+to+putative+glycosidases
FPRN_01836	963	1110	1604	1656	5.79057	6.55335	-0.762772	0.00186775	related+to+glutathione+transferase+omega+1
FPRN_01837	16	16	8	3	-1.80081	0.0474535	-1.84826	0.0113201	uncharacterized+protein
FPRN_01838	4	2	0	0	-3.742	-3.77236	0.0303618	0.922065	uncharacterized+protein
FPRN_01839	32	32	30	17	-0.94354	1.75106	-2.6946	0.000466925	uncharacterized+protein
FPRN_01840	1425	1568	1476	1434	6.41671	6.407	0.00971383	0.919013	probable+rho3+protein
FPRN_01841	984	1077	837	809	5.78625	5.69112	0.0951301	0.353833	related+to+Pre-mRNA-splicing+factor+CWC25
FPRN_01842	552	506	801	860	4.57738	5.7049	-1.12753	0.000115479	probable+ribosomal+protein+S14+precursor,+mitochondrial
FPRN_01843	973	922	865	797	5.64533	5.69943	-0.0541049	0.443365	probable+beta-glucosidase
FPRN_01844	148	143	66	62	1.75452	2.85906	-1.10454	0.000851527	probable+unsaturated+glucuronyl+hydrolase+involved+in+regulation+of+bacterial+surface+properties,+and+related+proteins
FPRN_01845	114	130	123	96	1.39519	3.41264	-2.01745	0.000273283	related+to+allantoate+permease
FPRN_01846	1	0	0	0	-4.71925	-3.77236	-0.946884	0.0574044	uncharacterized+protein
FPRN_01847	0	0	0	0	-5.11549	-3.77236	-1.34312	0.00516645	uncharacterized+protein
FPRN_01848	5	11	1	1	-3.12044	-1.61022	-1.51022	0.00465903	uncharacterized+protein
FPRN_01849	0	0	0	0	-5.11549	-3.77236	-1.34312	0.00516645	uncharacterized+protein
FPRN_01850	27	13	42	30	-2.09003	2.24815	-4.33818	0.000334816	uncharacterized+protein
FPRN_01851	114	99	184	179	1.12845	3.94695	-2.81851	1.82211e-05	uncharacterized+protein
FPRN_01852	166	162	317	253	1.98025	4.4359	-2.45565	4.15543e-05	related+to+succinate-semialdehyde+dehydrogenase
FPRN_01853	7	10	2	3	-3.02464	-0.710995	-2.31365	0.000864073	uncharacterized+protein
FPRN_01854	423	459	7541	7076	4.18583	8.74041	-4.55458	7.09739e-07	related+to+amine+oxidase
FPRN_01855	672	665	3822	3797	5.01204	7.78098	-2.76894	5.32101e-07	related+to+C6+transcription+factor
FPRN_01856	313	264	125	147	3.2343	3.64367	-0.409373	0.0553421	related+to+small+s+protein
FPRN_01857	583	525	955	923	4.66555	5.85196	-1.18641	5.80833e-05	related+to+tetracycline+resistance+protein+(probable+transport+protein)
FPRN_01858	8	12	1	1	-2.93303	-1.61022	-1.32281	0.00425292	related+to+arsenic+resistance+protein+ArsH
FPRN_01859	395	372	57	52	3.89402	2.68285	1.21117	0.000258015	probable+HET-6OR+heterokaryon+incompatibility+protein+(het-6OR+allele)
FPRN_01860	1833	1805	1953	1766	6.72984	6.72405	0.00578834	0.933999	uncharacterized+protein
FPRN_01861	766	1070	80	87	5.55432	3.13746	2.41686	0.00163839	related+to+endo-polygalacturonase+6
FPRN_01862	834	914	9	6	5.49911	0.504326	4.99479	1.61124e-05	related+to+neutral+amino+acid+permease
FPRN_01863	27	34	0	0	-1.16859	-3.77236	2.60377	0.000761501	uncharacterized+protein
FPRN_01864	229	154	282	306	2.29996	4.4684	-2.16844	0.000601287	related+to+hexose+transporter+protein
FPRN_01865	17	12	9	5	-2.28515	0.410893	-2.69604	0.00262251	probable+alpha-glucosidase+(maltase)
FPRN_01866	224	238	387	350	2.73378	4.73164	-1.99786	4.65089e-05	uncharacterized+protein
FPRN_01867	540	533	444	397	4.60447	4.8865	-0.282031	0.0229098	related+to+dihydrodipicolinate+synthase
FPRN_01868	413	346	496	532	3.85033	5.12176	-1.27143	0.000455635	related+to+ARG81+-+transcription+factor+involved+in+arginine+metabolism
FPRN_01869	1570	1675	649	664	6.54838	5.41197	1.13641	0.000109229	related+to+nucleoside-diphosphate-sugar+epimerase
FPRN_01870	539	545	528	518	4.62278	5.14299	-0.520207	0.00168984	probable+aldehyde+dehydrogenase
FPRN_01871	1850	1470	2384	2228	6.58103	7.05251	-0.471478	0.0142217	related+to+ankyrin+3
FPRN_01872	31	23	0	0	-1.25332	-3.77236	2.51904	0.000865667	uncharacterized+protein
FPRN_01873	10476	9481	44	33	9.1163	2.31115	6.80516	5.78549e-07	related+to+capsule-associated+protein
FPRN_01874	615	613	7	8	4.85797	0.520592	4.33738	3.06654e-06	uncharacterized+protein
FPRN_01875	688	644	3	2	4.99845	-0.715002	5.71345	2.62575e-06	uncharacterized+protein
FPRN_01876	95	73	0	0	0.654039	-3.77236	4.4264	4.65049e-05	related+to+neutral+amino+acid+permease
FPRN_01877	356	301	0	0	3.52856	-3.77236	7.30093	4.591e-06	uncharacterized+protein
FPRN_01878	159	147	1	5	1.84309	-0.760342	2.60343	0.00660227	uncharacterized+protein
FPRN_01879	30	28	2	2	-1.01338	-0.927093	-0.0862839	0.692807	uncharacterized+protein
FPRN_01880	474	466	173	162	4.32919	3.86301	0.466183	0.00530585	uncharacterized+protein
FPRN_01881	156	156	169	119	1.8804	3.68951	-1.80911	0.000357836	related+to+nicotinamide+mononucleotide+permease
FPRN_01882	5	8	2	1	-3.22917	-1.26374	-1.96544	0.00351426	related+to+rhamnogalacturonan+acetylesterase+superfamily+protein
FPRN_01883	0	0	0	0	-5.11549	-3.77236	-1.34312	0.00516645	uncharacterized+protein
FPRN_01884	14	4	9	8	-3.1074	0.659531	-3.76693	0.000196844	related+to+hsp70+protein
FPRN_01885	26	25	2	4	-1.47292	-0.538695	-0.934225	0.0473098	uncharacterized+protein
FPRN_01886	14	12	0	3	-2.73988	-2.15785	-0.582035	0.64338	uncharacterized+protein
FPRN_01887	0	0	0	0	-5.11549	-3.77236	-1.34312	0.00516645	uncharacterized+protein
FPRN_01888	394	410	27	26	3.98502	1.92024	2.06478	7.0411e-05	uncharacterized+protein
FPRN_01889	641	632	164	173	4.92073	3.86961	1.05112	0.000187189	related+to+splicing+factor+3B+subunit+3+(spliceosomal+protein+sap130)
FPRN_01890	34	17	4	1	-1.32343	-0.892038	-0.431388	0.502491	related+to+flavin-containing+monooxygenase
FPRN_01891	548	587	381	338	4.70777	4.69904	0.00873022	0.936693	uncharacterized+protein
FPRN_01892	1619	1625	39	48	6.55217	2.44152	4.11066	2.00987e-06	related+to+ankyrin+3
FPRN_01893	7	1	2	4	-3.74109	-0.538695	-3.2024	0.00250655	related+to+nicotinamide+mononucleotide+permease
FPRN_01894	8	3	10	5	-3.39096	0.465138	-3.8561	0.000446641	uncharacterized+protein
FPRN_01895	5	3	0	0	-3.54838	-3.77236	0.223982	0.460501	uncharacterized+protein
FPRN_01896	2546	2209	49	43	7.10589	2.51272	4.59317	3.38114e-06	uncharacterized+protein
FPRN_01897	600	596	6	8	4.80681	0.430814	4.37599	5.06434e-06	uncharacterized+protein
FPRN_01898	30	18	15	14	-1.34925	1.24169	-2.59094	0.000495742	uncharacterized+protein
FPRN_01899	35	41	44	33	-0.699085	2.31115	-3.01023	0.000111735	uncharacterized+protein
FPRN_01900	42	53	30	26	-0.328457	1.97666	-2.30511	0.000231025	related+to+hexose+transporter+protein
FPRN_01901	900	850	762	889	5.51186	5.69416	-0.182297	0.120021	uncharacterized+protein
FPRN_01902	125	130	14	14	1.48822	1.21617	0.272053	0.177947	uncharacterized+protein
FPRN_01903	219	205	25	18	2.53752	1.6791	0.858422	0.00583626	related+to+haloacetate+dehalogenase+H-1
FPRN_01904	11	17	0	1	-2.29758	-2.71075	0.413171	0.655918	related+to+dienelactone+hydrolase+family+protein
FPRN_01905	1	0	0	0	-4.71925	-3.77236	-0.946884	0.0574044	related+to+ADH3+-+alcohol+dehydrogenase+III
FPRN_01906	7	8	0	0	-3.11702	-3.77236	0.655345	0.0546999	uncharacterized+protein
FPRN_01907	1	2	0	0	-4.1392	-3.77236	-0.366841	0.264235	uncharacterized+protein
FPRN_01908	209	198	16	14	2.44402	1.2787	1.16532	0.00102369	uncharacterized+protein
FPRN_01909	201	198	34	27	2.39829	2.06839	0.329899	0.095088	probable+NAD-dependent+aldehyde+dehydrogenases
FPRN_01910	204	229	0	0	2.57801	-3.77236	6.35037	9.54346e-06	related+to+cytochrome+P450
FPRN_01911	56	77	0	0	0.21609	-3.77236	3.98845	0.00024151	probable+alcohol+dehydrogenase,+class+IV
FPRN_01912	106	133	0	1	1.35696	-2.71075	4.06771	0.00346759	probable+hydroxyquinol-1,2-dioxygenase
FPRN_01913	998	1172	3	0	5.87279	-2.1134	7.98619	0.000490475	related+to+4-cresol+dehydrogenase+flavoprotein+subunit
FPRN_01914	812	1015	12	22	5.55961	1.38767	4.17195	0.000217077	related+to+lignostilbene+dioxygenase
FPRN_01915	259	293	8	4	3.12845	0.219896	2.90855	0.000481782	related+to+short+chain+dehydrogenase
FPRN_01916	414	439	0	0	4.11975	-3.77236	7.89212	2.11093e-06	related+to+salicylate+hydroxylase
FPRN_01917	235	260	0	0	2.88209	-3.77236	6.65445	7.31853e-06	related+to+6-hydroxy-D-nicotine+oxidase
FPRN_01918	110	127	3	3	1.32954	-0.498905	1.82844	0.000929107	uncharacterized+protein
FPRN_01919	5	3	0	0	-3.54838	-3.77236	0.223982	0.460501	uncharacterized+protein
FPRN_01920	7	11	0	0	-3.00828	-3.77236	0.76408	0.0430825	related+to+cytochrome+P450+CYP3/CYP5/CYP6/CYP9+subfamilies
FPRN_01921	0	2	0	0	-4.53501	-3.77236	-0.762643	0.170267	uncharacterized+protein
FPRN_01922	1	0	0	0	-4.71925	-3.77236	-0.946884	0.0574044	Pea+pathogenicity+protein+2
FPRN_01923	0	0	3	1	-5.11549	-1.05167	-4.06381	0.000690533	related+to+potential+drug+facilitator+PEP5
FPRN_01924	8	5	215	225	-3.22835	4.16234	-7.3907	1.47508e-06	uncharacterized+protein
FPRN_01925	757	709	153	167	5.18631	3.81796	1.36835	6.77717e-05	uncharacterized+protein
FPRN_01926	3203	3245	10	17	7.53855	1.15114	6.38741	2.55354e-06	uncharacterized+protein
FPRN_01927	2877	2729	44	48	7.35721	2.50333	4.85388	4.54484e-07	uncharacterized+protein
FPRN_01928	1872	1667	134	133	6.68661	3.63285	3.05376	3.4484e-06	related+to+beta+transducin-like+protein
FPRN_01929	620	602	90	54	4.84552	2.94121	1.90431	0.000183729	uncharacterized+protein
FPRN_01930	4047	4189	96	73	7.88647	3.13217	4.7543	7.78719e-07	uncharacterized+protein
FPRN_01931	1194	1229	650	671	6.07135	5.42134	0.650012	0.00054405	related+to+small+s+protein
FPRN_01932	1322	1282	22	18	6.18366	1.60508	4.57858	1.08934e-06	related+to+deoxyribose-phosphate+aldolase
FPRN_01933	690	621	109	83	4.96594	3.27301	1.69294	9.45738e-05	uncharacterized+protein
FPRN_01934	6	10	0	0	-3.07639	-3.77236	0.69597	0.063602	probable+NADPH2+dehydrogenase+chain+OYE2
FPRN_01935	58	34	10	11	-0.464983	0.890359	-1.35534	0.0118578	uncharacterized+protein
FPRN_01936	855	810	779	721	5.41981	5.57519	-0.155379	0.0737911	related+to+nucleoside-diphosphate-sugar+epimerase
FPRN_01937	362	363	9	5	3.76205	0.410893	3.35116	6.52145e-05	uncharacterized+protein
FPRN_01938	16	12	0	1	-2.29579	-2.71075	0.414956	0.647961	uncharacterized+protein
FPRN_01939	37	56	71	56	-0.440571	2.84747	-3.28804	0.000226788	related+to+hexose+transporter+protein
FPRN_01940	386	351	185	192	3.79475	3.98767	-0.192922	0.149163	uncharacterized+protein
FPRN_01941	513	534	133	159	4.55257	3.72245	0.830126	0.00203844	uncharacterized+protein
FPRN_01942	287	263	310	336	3.13067	4.578	-1.44733	0.000130169	related+to+purine+utilization+positive+regulator
FPRN_01943	57	43	283	241	-0.300108	4.34218	-4.64228	7.16518e-06	related+to+allantoate+permease
FPRN_01944	58	45	59	52	-0.245414	2.70163	-2.94705	7.1545e-05	related+to+D-alanine+aminotransferase
FPRN_01945	87	83	23	26	0.717205	1.82605	-1.10885	0.00226556	related+to+oxidoreductase
FPRN_01946	311	355	189	169	3.54966	3.93779	-0.388126	0.0722279	uncharacterized+protein
FPRN_01947	339	279	332	356	3.39783	4.65215	-1.25431	0.000646766	related+to+thermostable+alkaline+protease+precursor
FPRN_01948	273	189	0	1	2.68736	-2.71075	5.39811	0.00126286	uncharacterized+protein
FPRN_01949	218	240	0	0	2.71776	-3.77236	6.49012	6.92498e-06	uncharacterized+protein
FPRN_01950	363	376	0	0	3.80836	-3.77236	7.58072	1.82529e-06	uncharacterized+protein
FPRN_01951	1519	1464	1	5	6.41283	-0.760342	7.17317	4.69074e-05	uncharacterized+protein
FPRN_01952	94	74	6	9	0.652565	0.49484	0.157725	0.587438	uncharacterized+protein
FPRN_01953	86	102	2	4	0.898959	-0.538695	1.43765	0.0106798	probable+phenol+2-monooxygenase
FPRN_01954	3	10	0	0	-3.30023	-3.77236	0.472129	0.275563	uncharacterized+protein
FPRN_01955	82	87	0	0	0.708698	-3.77236	4.48106	2.29967e-05	probable+Phenylalanine+ammonia-lyase
FPRN_01956	1	2	0	0	-4.1392	-3.77236	-0.366841	0.264235	uncharacterized+protein
FPRN_01957	2	0	0	0	-4.53501	-3.77236	-0.762643	0.170267	uncharacterized+protein
FPRN_01958	4	2	0	0	-3.742	-3.77236	0.0303618	0.922065	probable+catechol+O-methyltransferase
FPRN_01959	9	7	0	0	-3.07656	-3.77236	0.695805	0.0483658	related+to+nonribosomal+peptide+synthetase
FPRN_01960	221	207	45	45	2.5601	2.48527	0.074824	0.599405	probable+CHS-3+chitin+synthase+3
FPRN_01961	99	103	8	12	1.03731	0.820221	0.217088	0.403753	uncharacterized+protein
FPRN_01962	70	70	0	0	0.329802	-3.77236	4.10216	2.63705e-05	uncharacterized+protein
FPRN_01963	11	7	0	0	-3.00747	-3.77236	0.764897	0.0429421	uncharacterized+protein
FPRN_01964	1357	975	0	0	5.97126	-3.77236	9.74362	3.99519e-05	polyketide+synthase
FPRN_01965	1519	1464	1	0	6.41283	-2.67184	9.08467	3.59067e-05	related+to+integral+membrane+protein+PTH11
FPRN_01966	3551	3361	0	1	7.63218	-2.71075	10.3429	2.70855e-05	related+to+Tri201+-+trichothecene+3-O-acetyltransferase
FPRN_01967	4276	3590	41	36	7.81108	2.32771	5.48337	3.13754e-06	uncharacterized+protein
FPRN_01968	1069	1122	6	2	5.89377	-0.330909	6.22468	2.83245e-05	uncharacterized+protein
FPRN_01969	2154	2011	0	2	6.92388	-2.37405	9.29794	0.000123881	uncharacterized+protein
FPRN_01970	220	255	0	0	2.78896	-3.77236	6.56132	1.2192e-05	uncharacterized+protein
FPRN_01971	134	136	30	34	1.60377	2.12579	-0.522017	0.0307737	uncharacterized+protein
FPRN_01972	26	40	26	41	-1.00426	2.14405	-3.14831	0.000867842	uncharacterized+protein
FPRN_01973	49	48	1	1	-0.267071	-1.61022	1.34315	0.00215731	probable+sterol+glucosyltransferase
FPRN_01974	2	3	0	0	-3.83346	-3.77236	-0.0611001	0.830598	uncharacterized+protein
FPRN_01975	162	170	37	29	1.99529	2.16244	-0.167148	0.381284	uncharacterized+protein
FPRN_01976	766	838	56	57	5.35243	2.72231	2.63012	4.57552e-05	uncharacterized+protein
FPRN_01977	1288	1337	175	174	6.19811	3.90745	2.29066	8.54674e-06	related+to+death-associated+protein+kinase+1
FPRN_01978	2	4	0	0	-3.74305	-3.77236	0.0293156	0.92474	uncharacterized+protein
FPRN_01979	140	144	329	252	1.70719	4.45578	-2.74859	5.19561e-05	related+to+HNM1+-+Choline+permease
FPRN_01980	117	113	97	92	1.2752	3.26451	-1.98931	7.21068e-05	uncharacterized+protein
FPRN_01981	165	156	124	94	1.9436	3.40493	-1.46133	0.000489654	related+to+aliphatic+nitrilase
FPRN_01982	510	557	47	42	4.58694	2.47068	2.11626	0.000100909	uncharacterized+protein
FPRN_01983	1651	1579	2687	2681	6.54498	7.25331	-0.708329	8.45486e-05	uncharacterized+protein
FPRN_01984	191	152	400	369	2.07229	4.78258	-2.71029	2.60836e-05	uncharacterized+protein
FPRN_01985	124	87	71	74	1.10826	2.99379	-1.88553	0.000707442	uncharacterized+protein
FPRN_01986	310	230	330	376	3.05828	4.67986	-1.62158	0.00101422	uncharacterized+protein
FPRN_01987	1255	1058	628	594	5.98314	5.3285	0.654645	0.00252951	uncharacterized+protein
FPRN_01988	1119	1065	337	337	5.89078	4.62725	1.26354	2.67548e-05	uncharacterized+protein
FPRN_01989	298	296	7	8	3.30432	0.520592	2.78373	3.10773e-05	related+to+heterokaryon+incompatibility+protein+(het-6OR+allele)
FPRN_01990	267	237	1	0	2.91865	-2.67184	5.59049	0.000444869	related+to+heterokaryon+incompatibility+protein+(het-6OR+allele)
FPRN_01991	4458	3900	2	3	7.89788	-0.710995	8.60888	1.32978e-06	related+to+nitrogen+metabolic+regulation+protein+nmr
FPRN_01992	217	159	2	0	2.26079	-2.3254	4.5862	0.00412447	related+to+beta-galactosidase
FPRN_01993	4608	4679	62	43	8.03838	2.63524	5.40314	8.34721e-07	trichothecene+3-O-acetyltransferase
FPRN_01994	522	498	22	15	4.50226	1.50352	2.99874	2.13929e-05	uncharacterized+protein
FPRN_01995	629	568	219	189	4.80758	4.07035	0.737221	0.00128269	uncharacterized+protein
FPRN_01996	118	154	0	2	1.60234	-2.37405	3.97639	0.00916643	related+to+carbonic+anhydrase+precursor
FPRN_01997	2834	2830	20	29	7.36724	1.81597	5.55127	1.81766e-06	uncharacterized+protein
FPRN_01998	49	47	1	0	-0.321364	-2.67184	2.35048	0.0224188	uncharacterized+protein
FPRN_01999	137	146	0	0	1.70224	-3.77236	5.47461	9.75571e-06	related+to+a+retinal+short-chain+dehydrogenase/reductase
[truncated: 13,255 more rows]
