# Supplementary material for: H3K27me3 is vital for fungal development and secondary metabolite gene silencing, and substitutes for the loss of H3K9me3 in the plant pathogen Fusarium proliferatum
Source: PLoS Genet. 2024 Jan 2;20(1):e1011075. doi: 10.1371/journal.pgen.1011075 (PMC10786395; doi:10.1371/journal.pgen.1011075)
Supplement: S2 Table — Tab GO_H3K27me3_BPOverrep represents the overrepresentation of all H3K27me3 labeled genes, tab GO_H3K27me3_BPOverrep_and upreg represents all H3K27me3 associated genes that are upregulated in the in ΔfpKMT6 strain. Cloumns: GO number, Pvalue: p-value of being not overrepresented, OddsRatio: odds ration of being overrepresented, ExpCount: expected number of genes found in the selected gene-sets by chance, Count Size: actual number of genes in the selected gene-sets with the respective GO-term and Term: written GO term associated with the GO number. (XLSX) [file pgen.1011075.s022.xlsx]

## Sheet: GO_H3K27me3_BPOverrep
GOBPID	Pvalue	OddsRatio	ExpCount	Count	Size	Term
GO:0019748	2.48107e-27	8.81294	51.3936	111	132	secondary metabolic process
GO:0044550	1.61702e-20	7.61513	41.6599	88	107	secondary metabolite biosynthetic process
GO:0006357	1.17665e-15	2.23762	172.48	251	443	regulation of transcription by RNA polymerase II
GO:0005975	1.00431e-12	2.36153	115.636	174	297	carbohydrate metabolic process
GO:0006366	2.4253e-12	1.98926	181.046	251	465	transcription by RNA polymerase II
GO:0017000	1.17166e-11	8.83406	20.246	44	52	antibiotic biosynthetic process
GO:0055085	1.18522e-11	1.76857	261.251	340	671	transmembrane transport
GO:0017144	4.31804e-11	7.84947	20.6353	44	53	drug metabolic process
GO:0016999	4.31804e-11	7.84947	20.6353	44	53	antibiotic metabolic process
GO:0009404	4.37567e-11	17.5824	14.0164	33	36	toxin metabolic process
GO:0043385	4.37567e-11	17.5824	14.0164	33	36	mycotoxin metabolic process
GO:0000272	2.67681e-10	4.28032	32.705	61	84	polysaccharide catabolic process
GO:0009403	1.39099e-09	15.4133	12.459	29	32	toxin biosynthetic process
GO:0043386	1.39099e-09	15.4133	12.459	29	32	mycotoxin biosynthetic process
GO:0005976	3.92855e-09	3.49603	36.9878	65	95	polysaccharide metabolic process
GO:0016052	1.69589e-07	2.63093	47.1108	75	121	carbohydrate catabolic process
GO:0008643	1.82413e-07	3.27018	31.9263	55	82	carbohydrate transport
GO:0016998	5.22581e-07	7.15809	12.8484	27	33	cell wall macromolecule catabolic process
GO:2001141	5.46163e-07	1.56874	217.644	271	559	regulation of RNA biosynthetic process
GO:1903506	5.46163e-07	1.56874	217.644	271	559	regulation of nucleic acid-templated transcription
GO:0006355	5.46163e-07	1.56874	217.644	271	559	regulation of transcription, DNA-templated
GO:0072330	8.84891e-07	3.20323	29.2009	50	75	monocarboxylic acid biosynthetic process
GO:0044264	1.64423e-06	4.29211	18.6886	35	48	cellular polysaccharide metabolic process
GO:0051252	3.04501e-06	1.51528	221.148	271	568	regulation of RNA metabolic process
GO:0019219	4.91232e-06	1.49914	223.095	272	573	regulation of nucleobase-containing compound metabolic process
GO:0044347	1.65105e-05	12.6598	7.00821	16	18	cell wall polysaccharide catabolic process
GO:0032787	1.74593e-05	2.10582	52.1723	76	134	monocarboxylic acid metabolic process
GO:0010410	3.0161e-05	8.96935	7.7869	17	20	hemicellulose metabolic process
GO:0045491	3.0161e-05	8.96935	7.7869	17	20	xylan metabolic process
GO:0045493	3.8063e-05	11.8613	6.61887	15	17	xylan catabolic process
GO:0018958	4.11419e-05	20.5425	5.45083	13	14	phenol-containing compound metabolic process
GO:0097659	4.39833e-05	1.41017	249.57	295	641	nucleic acid-templated transcription
GO:2000112	4.49717e-05	1.42603	230.103	274	591	regulation of cellular macromolecule biosynthetic process
GO:0006351	4.94985e-05	1.40793	248.013	293	637	transcription, DNA-templated
GO:0010556	5.25231e-05	1.42092	230.492	274	592	regulation of macromolecule biosynthetic process
GO:0044036	5.64595e-05	3.89689	14.7951	27	38	cell wall macromolecule metabolic process
GO:0032774	6.86216e-05	1.39619	250.738	295	644	RNA biosynthetic process
GO:0009889	7.81908e-05	1.40694	232.439	275	597	regulation of biosynthetic process
GO:0031326	7.81908e-05	1.40694	232.439	275	597	regulation of cellular biosynthetic process
GO:0010393	7.87292e-05	Inf	3.89345	10	10	galacturonan metabolic process
GO:0045488	7.87292e-05	Inf	3.89345	10	10	pectin metabolic process
GO:0044275	0.000174282	3.80477	13.2377	24	34	cellular carbohydrate catabolic process
GO:0010383	0.000177594	5.0126	9.73363	19	25	cell wall polysaccharide metabolic process
GO:0045490	0.000202883	Inf	3.50411	9	9	pectin catabolic process
GO:0044262	0.000346077	2.20216	31.537	47	81	cellular carbohydrate metabolic process
GO:0030243	0.000442863	5.92609	7.39756	15	19	cellulose metabolic process
GO:0030245	0.000442863	5.92609	7.39756	15	19	cellulose catabolic process
GO:0051275	0.000442863	5.92609	7.39756	15	19	beta-glucan catabolic process
GO:0044247	0.000569734	5.05806	8.17625	16	21	cellular polysaccharide catabolic process
GO:0051171	0.000869323	1.32322	240.226	276	617	regulation of nitrogen compound metabolic process
GO:0009251	0.00113416	4.73905	7.7869	15	20	glucan catabolic process
GO:0009116	0.00125398	2.67394	16.7418	27	43	nucleoside metabolic process
GO:0080090	0.00134206	1.30688	242.562	277	623	regulation of primary metabolic process
GO:0030638	0.00143468	6.31208	5.84018	12	15	polyketide metabolic process
GO:0010468	0.00175727	1.29857	240.615	274	618	regulation of gene expression
GO:0042537	0.00218268	7.88357	4.67214	10	12	benzene-containing compound metabolic process
GO:0031323	0.00239119	1.28541	244.509	277	628	regulation of cellular metabolic process
GO:1901657	0.00325531	2.375	17.5205	27	45	glycosyl compound metabolic process
GO:0006582	0.00346424	Inf	2.33607	6	6	melanin metabolic process
GO:0120254	0.00346424	Inf	2.33607	6	6	olefinic compound metabolic process
GO:0042180	0.00513705	3.38243	8.56559	15	22	cellular ketone metabolic process
GO:0051273	0.00513705	3.38243	8.56559	15	22	beta-glucan metabolic process
GO:0044042	0.00558977	2.98288	10.123	17	26	glucan metabolic process
GO:1901362	0.00775609	1.20858	342.234	374	879	organic cyclic compound biosynthetic process
GO:0070189	0.00891402	Inf	1.94673	5	5	kynurenine metabolic process
GO:0042438	0.00891402	Inf	1.94673	5	5	melanin biosynthetic process
GO:0071554	0.00943645	1.75667	30.3689	41	78	cell wall organization or biogenesis
GO:0006073	0.00964241	2.80571	9.73363	16	25	cellular glucan metabolic process
GO:0008152	0.0115461	1.18675	1260.7	1292	3238	metabolic process
GO:0060255	0.0145934	1.21293	251.517	277	646	regulation of macromolecule metabolic process
GO:0009308	0.0158202	2.43866	10.9017	17	28	amine metabolic process
GO:0046189	0.0161749	9.44102	2.72542	6	7	phenol-containing compound biosynthetic process
GO:0019441	0.0229287	Inf	1.55738	4	4	tryptophan catabolic process to kynurenine
GO:0009803	0.0229287	Inf	1.55738	4	4	cinnamic acid metabolic process
GO:0006562	0.0229287	Inf	1.55738	4	4	proline catabolic process
GO:0009698	0.0229287	Inf	1.55738	4	4	phenylpropanoid metabolic process
GO:0120256	0.0229287	Inf	1.55738	4	4	olefinic compound catabolic process
GO:0046281	0.0229287	Inf	1.55738	4	4	cinnamic acid catabolic process
GO:0046271	0.0229287	Inf	1.55738	4	4	phenylpropanoid catabolic process
GO:0006026	0.0244774	4.19786	4.2828	8	11	aminoglycan catabolic process
GO:0009074	0.0264773	3.54273	5.06149	9	13	aromatic amino acid family catabolic process
GO:0072329	0.027569	3.14979	5.84018	10	15	monocarboxylic acid catabolic process
GO:0019222	0.0323037	1.1771	256.189	278	658	regulation of metabolic process
GO:0006560	0.0361629	7.86276	2.33607	5	6	proline metabolic process
GO:0046416	0.0361629	7.86276	2.33607	5	6	D-amino acid metabolic process
GO:0009072	0.0402908	2.14914	10.123	15	26	aromatic amino acid family metabolic process
GO:0000023	0.0433754	4.71869	3.11476	6	8	maltose metabolic process
GO:1901072	0.0470619	3.6709	3.89345	7	10	glucosamine-containing compound catabolic process
GO:0046348	0.0470619	3.6709	3.89345	7	10	amino sugar catabolic process
GO:0006032	0.0470619	3.6709	3.89345	7	10	chitin catabolic process
GO:0044242	0.0482449	2.62381	6.22952	10	16	cellular lipid catabolic process
GO:0044419	0.0486189	3.14718	4.67214	8	12	biological process involved in interspecies interaction between organisms
GO:0044282	0.0504992	1.53456	26.8648	34	69	small molecule catabolic process
GO:0034654	0.050745	1.14879	285.779	306	734	nucleobase-containing compound biosynthetic process
GO:0006631	0.05568	1.74291	15.5738	21	40	fatty acid metabolic process
GO:0097164	0.0589555	Inf	1.16804	3	3	ammonium ion metabolic process
GO:0019285	0.0589555	Inf	1.16804	3	3	glycine betaine biosynthetic process from choline
GO:0000270	0.0589555	Inf	1.16804	3	3	peptidoglycan metabolic process
GO:0009820	0.0589555	Inf	1.16804	3	3	alkaloid metabolic process
GO:0006577	0.0589555	Inf	1.16804	3	3	amino-acid betaine metabolic process
GO:0006578	0.0589555	Inf	1.16804	3	3	amino-acid betaine biosynthetic process
GO:0031455	0.0589555	Inf	1.16804	3	3	glycine betaine metabolic process
GO:0031456	0.0589555	Inf	1.16804	3	3	glycine betaine biosynthetic process
GO:0019695	0.0589555	Inf	1.16804	3	3	choline metabolic process
GO:0030203	0.0589555	Inf	1.16804	3	3	glycosaminoglycan metabolic process
GO:0001906	0.0589555	Inf	1.16804	3	3	cell killing
GO:0033559	0.0589555	Inf	1.16804	3	3	unsaturated fatty acid metabolic process
GO:0031640	0.0589555	Inf	1.16804	3	3	killing of cells of other organism
GO:0006865	0.0622487	2.00464	9.73363	14	25	amino acid transport
GO:0032259	0.0635321	1.23762	94.2215	106	242	methylation
GO:0016042	0.0686906	1.65174	16.7418	22	43	lipid catabolic process
GO:0016054	0.0722371	1.57711	19.4673	25	50	organic acid catabolic process
GO:0006857	0.077146	2.24812	6.61887	10	17	oligopeptide transport
GO:0009712	0.0789874	6.2864	1.94673	4	5	catechol-containing compound metabolic process
GO:0006569	0.0789874	6.2864	1.94673	4	5	tryptophan catabolic process
GO:0006666	0.0789874	6.2864	1.94673	4	5	3-keto-sphinganine metabolic process
GO:0006672	0.0789874	6.2864	1.94673	4	5	ceramide metabolic process
GO:0042436	0.0789874	6.2864	1.94673	4	5	indole-containing compound catabolic process
GO:0042402	0.0789874	6.2864	1.94673	4	5	cellular biogenic amine catabolic process
GO:0046218	0.0789874	6.2864	1.94673	4	5	indolalkylamine catabolic process
GO:0009065	0.0861332	3.92987	2.72542	5	7	glutamine family amino acid catabolic process
GO:0009310	0.0861332	3.92987	2.72542	5	7	amine catabolic process
GO:0009058	0.0876631	1.09476	600.76	622	1543	biosynthetic process
GO:0043207	0.0877183	3.14459	3.50411	6	9	response to external biotic stimulus
GO:0051707	0.0877183	3.14459	3.50411	6	9	response to other organism
GO:0019438	0.0914148	1.11715	304.079	321	781	aromatic compound biosynthetic process
GO:0046395	0.101392	1.57535	15.5738	20	40	carboxylic acid catabolic process
GO:1901136	0.107287	1.92307	7.7869	11	20	carbohydrate derivative catabolic process
GO:0019752	0.129757	1.14654	130.82	141	336	carboxylic acid metabolic process
GO:0018130	0.140587	1.09385	309.14	323	794	heterocycle biosynthetic process
GO:0006558	0.148703	2.35753	3.89345	6	10	L-phenylalanine metabolic process
GO:1902221	0.148703	2.35753	3.89345	6	10	erythrose 4-phosphate/phosphoenolpyruvate family amino acid metabolic process
GO:0005984	0.148703	2.35753	3.89345	6	10	disaccharide metabolic process
GO:0009445	0.151534	Inf	0.77869	2	2	putrescine metabolic process
GO:0006481	0.151534	Inf	0.77869	2	2	C-terminal protein methylation
GO:0019374	0.151534	Inf	0.77869	2	2	galactolipid metabolic process
GO:0019376	0.151534	Inf	0.77869	2	2	galactolipid catabolic process
GO:0019377	0.151534	Inf	0.77869	2	2	glycolipid catabolic process
GO:0009254	0.151534	Inf	0.77869	2	2	peptidoglycan turnover
GO:0042938	0.151534	Inf	0.77869	2	2	dipeptide transport
GO:0042939	0.151534	Inf	0.77869	2	2	tripeptide transport
GO:0008218	0.151534	Inf	0.77869	2	2	bioluminescence
GO:0008203	0.151534	Inf	0.77869	2	2	cholesterol metabolic process
GO:0010412	0.151534	Inf	0.77869	2	2	mannan metabolic process
GO:0009821	0.151534	Inf	0.77869	2	2	alkaloid biosynthetic process
GO:0019755	0.151534	Inf	0.77869	2	2	one-carbon compound transport
GO:0015719	0.151534	Inf	0.77869	2	2	allantoate transport
GO:0009617	0.151534	Inf	0.77869	2	2	response to bacterium
GO:0006695	0.151534	Inf	0.77869	2	2	cholesterol biosynthetic process
GO:0015840	0.151534	Inf	0.77869	2	2	urea transport
GO:0033494	0.151534	Inf	0.77869	2	2	ferulate metabolic process
GO:0001676	0.151534	Inf	0.77869	2	2	long-chain fatty acid metabolic process
GO:0071918	0.151534	Inf	0.77869	2	2	urea transmembrane transport
GO:2001308	0.151534	Inf	0.77869	2	2	gliotoxin metabolic process
GO:0030149	0.151534	Inf	0.77869	2	2	sphingolipid catabolic process
GO:0042742	0.151534	Inf	0.77869	2	2	defense response to bacterium
GO:0033539	0.151534	Inf	0.77869	2	2	fatty acid beta-oxidation using acyl-CoA dehydrogenase
GO:0046513	0.151534	Inf	0.77869	2	2	ceramide biosynthetic process
GO:0046514	0.151534	Inf	0.77869	2	2	ceramide catabolic process
GO:0042545	0.151534	Inf	0.77869	2	2	cell wall modification
GO:0043651	0.151534	Inf	0.77869	2	2	linoleic acid metabolic process
GO:0006568	0.157396	2.6189	3.11476	5	8	tryptophan metabolic process
GO:0006586	0.157396	2.6189	3.11476	5	8	indolalkylamine metabolic process
GO:0034440	0.157396	2.6189	3.11476	5	8	lipid oxidation
GO:0030148	0.157396	2.6189	3.11476	5	8	sphingolipid biosynthetic process
GO:0042430	0.157396	2.6189	3.11476	5	8	indole-containing compound metabolic process
GO:1902222	0.157396	2.6189	3.11476	5	8	erythrose 4-phosphate/phosphoenolpyruvate family amino acid catabolic process
GO:0044403	0.157396	2.6189	3.11476	5	8	biological process involved in symbiotic interaction
GO:0051701	0.157396	2.6189	3.11476	5	8	biological process involved in interaction with host
GO:0015849	0.158595	1.48626	13.6271	17	35	organic acid transport
GO:0006022	0.160614	1.74719	7.39756	10	19	aminoglycan metabolic process
GO:0046519	0.164636	3.14199	2.33607	4	6	sphingoid metabolic process
GO:0009313	0.164636	3.14199	2.33607	4	6	oligosaccharide catabolic process
GO:0052553	0.167036	4.71196	1.55738	3	4	modulation by symbiont of host immune response
GO:0019400	0.167036	4.71196	1.55738	3	4	alditol metabolic process
GO:0098542	0.167036	4.71196	1.55738	3	4	defense response to other organism
GO:0046466	0.167036	4.71196	1.55738	3	4	membrane lipid catabolic process
GO:0046185	0.167036	4.71196	1.55738	3	4	aldehyde catabolic process
GO:0046394	0.18205	1.18327	57.2337	63	147	carboxylic acid biosynthetic process
GO:0043436	0.185094	1.11555	132.767	141	341	oxoacid metabolic process
GO:0006665	0.197154	1.57221	8.56559	11	22	sphingolipid metabolic process
GO:1901606	0.198322	1.4678	11.291	14	29	alpha-amino acid catabolic process
GO:1901615	0.198372	1.25974	28.0329	32	72	organic hydroxy compound metabolic process
GO:0097237	0.200495	1.33152	18.6886	22	48	cellular response to toxic substance
GO:1990748	0.200495	1.33152	18.6886	22	48	cellular detoxification
GO:0044281	0.220372	1.07821	219.201	228	563	small molecule metabolic process
GO:0009311	0.223244	1.8853	4.2828	6	11	oligosaccharide metabolic process
GO:0016053	0.231398	1.14631	59.1805	64	152	organic acid biosynthetic process
GO:0006082	0.237481	1.09137	136.271	143	350	organic acid metabolic process
GO:0006576	0.254077	1.57117	6.22952	8	16	cellular biogenic amine metabolic process
GO:0044106	0.254077	1.57117	6.22952	8	16	cellular amine metabolic process
GO:0019321	0.269307	2.09386	2.72542	4	7	pentose metabolic process
GO:0006570	0.269307	2.09386	2.72542	4	7	tyrosine metabolic process
GO:1901616	0.269307	2.09386	2.72542	4	7	organic hydroxy compound catabolic process
GO:0098869	0.269357	1.25784	17.5205	20	45	cellular oxidant detoxification
GO:0098754	0.274485	1.23545	19.4673	22	50	detoxification
GO:0009636	0.274485	1.23545	19.4673	22	50	response to toxic substance
GO:0075136	0.299109	2.35507	1.94673	3	5	response to host
GO:0052572	0.299109	2.35507	1.94673	3	5	response to host immune response
GO:0015851	0.299109	2.35507	1.94673	3	5	nucleobase transport
GO:0019566	0.299109	2.35507	1.94673	3	5	arabinose metabolic process
GO:0006635	0.299109	2.35507	1.94673	3	5	fatty acid beta-oxidation
GO:0046373	0.299109	2.35507	1.94673	3	5	L-arabinose metabolic process
GO:0070988	0.299109	2.35507	1.94673	3	5	demethylation
GO:0006952	0.299109	2.35507	1.94673	3	5	defense response
GO:0052173	0.299109	2.35507	1.94673	3	5	response to defenses of other organism
GO:0042744	0.299109	2.35507	1.94673	3	5	hydrogen peroxide catabolic process
GO:0052200	0.299109	2.35507	1.94673	3	5	response to host defenses
GO:0046654	0.299109	2.35507	1.94673	3	5	tetrahydrofolate biosynthetic process
GO:0009395	0.299109	2.35507	1.94673	3	5	phospholipid catabolic process
GO:0071423	0.299109	2.35507	1.94673	3	5	malate transmembrane transport
GO:0006541	0.310028	1.3293	9.34429	11	24	glutamine metabolic process
GO:0006382	0.336691	3.13941	1.16804	2	3	adenosine to inosine editing
GO:0052562	0.336691	3.13941	1.16804	2	3	suppression by symbiont of host immune response
GO:0009268	0.336691	3.13941	1.16804	2	3	response to pH
GO:0019405	0.336691	3.13941	1.16804	2	3	alditol catabolic process
GO:0002100	0.336691	3.13941	1.16804	2	3	tRNA wobble adenosine to inosine editing
GO:0010447	0.336691	3.13941	1.16804	2	3	response to acidic pH
GO:0006572	0.336691	3.13941	1.16804	2	3	tyrosine catabolic process
GO:0006522	0.336691	3.13941	1.16804	2	3	alanine metabolic process
GO:0006536	0.336691	3.13941	1.16804	2	3	glutamate metabolic process
GO:0019563	0.336691	3.13941	1.16804	2	3	glycerol catabolic process
GO:0046352	0.336691	3.13941	1.16804	2	3	disaccharide catabolic process
GO:0016553	0.336691	3.13941	1.16804	2	3	base conversion or substitution editing
GO:0031221	0.336691	3.13941	1.16804	2	3	arabinan metabolic process
GO:0031222	0.336691	3.13941	1.16804	2	3	arabinan catabolic process
GO:0009078	0.336691	3.13941	1.16804	2	3	pyruvate family amino acid metabolic process
GO:0006083	0.336691	3.13941	1.16804	2	3	acetate metabolic process
GO:0006071	0.336691	3.13941	1.16804	2	3	glycerol metabolic process
GO:0046677	0.336691	3.13941	1.16804	2	3	response to antibiotic
GO:0071467	0.336691	3.13941	1.16804	2	3	cellular response to pH
GO:0071468	0.336691	3.13941	1.16804	2	3	cellular response to acidic pH
GO:1901575	0.356862	1.04755	145.226	149	373	organic substance catabolic process
GO:0006720	0.366253	1.28479	7.7869	9	20	isoprenoid metabolic process
GO:0007166	0.381218	1.56979	3.11476	4	8	cell surface receptor signaling pathway
GO:1901334	0.381218	1.56979	3.11476	4	8	lactone metabolic process
GO:0051596	0.389345	Inf	0.389345	1	1	methylglyoxal catabolic process
GO:0070458	0.389345	Inf	0.389345	1	1	cellular detoxification of nitrogen compound
GO:0032963	0.389345	Inf	0.389345	1	1	collagen metabolic process
GO:0006308	0.389345	Inf	0.389345	1	1	DNA catabolic process
GO:1901962	0.389345	Inf	0.389345	1	1	S-adenosyl-L-methionine transmembrane transport
GO:0009446	0.389345	Inf	0.389345	1	1	putrescine biosynthetic process
GO:0061727	0.389345	Inf	0.389345	1	1	methylglyoxal catabolic process to lactate
GO:0050832	0.389345	Inf	0.389345	1	1	defense response to fungus
GO:0009436	0.389345	Inf	0.389345	1	1	glyoxylate catabolic process
GO:0009438	0.389345	Inf	0.389345	1	1	methylglyoxal metabolic process
GO:0052547	0.389345	Inf	0.389345	1	1	regulation of peptidase activity
GO:0000380	0.389345	Inf	0.389345	1	1	alternative mRNA splicing, via spliceosome
GO:0009111	0.389345	Inf	0.389345	1	1	vitamin catabolic process
GO:0019336	0.389345	Inf	0.389345	1	1	phenol-containing compound catabolic process
GO:0019499	0.389345	Inf	0.389345	1	1	cyanide metabolic process
GO:0006147	0.389345	Inf	0.389345	1	1	guanine catabolic process
GO:0009253	0.389345	Inf	0.389345	1	1	peptidoglycan catabolic process
GO:0019427	0.389345	Inf	0.389345	1	1	acetyl-CoA biosynthetic process from acetate
GO:0001188	0.389345	Inf	0.389345	1	1	RNA polymerase I preinitiation complex assembly
GO:0019413	0.389345	Inf	0.389345	1	1	acetate biosynthetic process
GO:0009733	0.389345	Inf	0.389345	1	1	response to auxin
GO:0010466	0.389345	Inf	0.389345	1	1	negative regulation of peptidase activity
GO:0019243	0.389345	Inf	0.389345	1	1	methylglyoxal catabolic process to D-lactate via S-lactoyl-glutathione
GO:0046098	0.389345	Inf	0.389345	1	1	guanine metabolic process
GO:0071500	0.389345	Inf	0.389345	1	1	cellular response to nitrosative stress
GO:0043062	0.389345	Inf	0.389345	1	1	extracellular structure organization
GO:0015791	0.389345	Inf	0.389345	1	1	polyol transport
GO:0010133	0.389345	Inf	0.389345	1	1	proline catabolic process to glutamate
GO:0015798	0.389345	Inf	0.389345	1	1	myo-inositol transport
GO:0010106	0.389345	Inf	0.389345	1	1	cellular response to iron ion starvation
GO:0035329	0.389345	Inf	0.389345	1	1	hippo signaling
GO:0015703	0.389345	Inf	0.389345	1	1	chromate transport
GO:0009620	0.389345	Inf	0.389345	1	1	response to fungus
GO:0140021	0.389345	Inf	0.389345	1	1	mitochondrial ADP transmembrane transport
GO:0015866	0.389345	Inf	0.389345	1	1	ADP transport
GO:0034310	0.389345	Inf	0.389345	1	1	primary alcohol catabolic process
GO:0019594	0.389345	Inf	0.389345	1	1	mannitol metabolic process
GO:0006681	0.389345	Inf	0.389345	1	1	galactosylceramide metabolic process
GO:0006683	0.389345	Inf	0.389345	1	1	galactosylceramide catabolic process
GO:0006687	0.389345	Inf	0.389345	1	1	glycosphingolipid metabolic process
GO:0006677	0.389345	Inf	0.389345	1	1	glycosylceramide metabolic process
GO:0015805	0.389345	Inf	0.389345	1	1	S-adenosyl-L-methionine transport
GO:0051066	0.389345	Inf	0.389345	1	1	dihydrobiopterin metabolic process
GO:0006636	0.389345	Inf	0.389345	1	1	unsaturated fatty acid biosynthetic process
GO:0002682	0.389345	Inf	0.389345	1	1	regulation of immune system process
GO:0007602	0.389345	Inf	0.389345	1	1	phototransduction
GO:0019500	0.389345	Inf	0.389345	1	1	cyanide catabolic process
GO:0046355	0.389345	Inf	0.389345	1	1	mannan catabolic process
GO:0042365	0.389345	Inf	0.389345	1	1	water-soluble vitamin catabolic process
GO:0019614	0.389345	Inf	0.389345	1	1	catechol-containing compound catabolic process
GO:0015695	0.389345	Inf	0.389345	1	1	organic cation transport
GO:0019619	0.389345	Inf	0.389345	1	1	3,4-dihydroxybenzoate catabolic process
GO:2001310	0.389345	Inf	0.389345	1	1	gliotoxin biosynthetic process
GO:0019632	0.389345	Inf	0.389345	1	1	shikimate metabolic process
GO:0046461	0.389345	Inf	0.389345	1	1	neutral lipid catabolic process
GO:0046464	0.389345	Inf	0.389345	1	1	acylglycerol catabolic process
GO:0071932	0.389345	Inf	0.389345	1	1	replication fork reversal
GO:0030198	0.389345	Inf	0.389345	1	1	extracellular matrix organization
GO:0046477	0.389345	Inf	0.389345	1	1	glycosylceramide catabolic process
GO:0046479	0.389345	Inf	0.389345	1	1	glycosphingolipid catabolic process
GO:0070973	0.389345	Inf	0.389345	1	1	protein localization to endoplasmic reticulum exit site
GO:0033212	0.389345	Inf	0.389345	1	1	iron import into cell
GO:0034275	0.389345	Inf	0.389345	1	1	kynurenic acid metabolic process
GO:0033215	0.389345	Inf	0.389345	1	1	reductive iron assimilation
GO:0044417	0.389345	Inf	0.389345	1	1	translocation of molecules into host
GO:0005982	0.389345	Inf	0.389345	1	1	starch metabolic process
GO:0042182	0.389345	Inf	0.389345	1	1	ketone catabolic process
GO:0140415	0.389345	Inf	0.389345	1	1	effector-mediated modulation of host defenses by symbiont
GO:0140418	0.389345	Inf	0.389345	1	1	effector-mediated modulation of host process by symbiont
GO:0140404	0.389345	Inf	0.389345	1	1	effector-mediated modulation of host innate immune response by symbiont
GO:0001907	0.389345	Inf	0.389345	1	1	killing by symbiont of host cells
GO:0035834	0.389345	Inf	0.389345	1	1	indole alkaloid metabolic process
GO:0035835	0.389345	Inf	0.389345	1	1	indole alkaloid biosynthetic process
GO:0051410	0.389345	Inf	0.389345	1	1	detoxification of nitrogen compound
GO:0051409	0.389345	Inf	0.389345	1	1	response to nitrosative stress
GO:0055129	0.389345	Inf	0.389345	1	1	L-proline biosynthetic process
GO:0044208	0.389345	Inf	0.389345	1	1	'de novo' AMP biosynthetic process
GO:0032581	0.389345	Inf	0.389345	1	1	ER-dependent peroxisome organization
GO:0006068	0.389345	Inf	0.389345	1	1	ethanol catabolic process
GO:0006059	0.389345	Inf	0.389345	1	1	hexitol metabolic process
GO:0006089	0.389345	Inf	0.389345	1	1	lactate metabolic process
GO:0006027	0.389345	Inf	0.389345	1	1	glycosaminoglycan catabolic process
GO:0030574	0.389345	Inf	0.389345	1	1	collagen catabolic process
GO:0033609	0.389345	Inf	0.389345	1	1	oxalate metabolic process
GO:0044806	0.389345	Inf	0.389345	1	1	G-quadruplex DNA unwinding
GO:0042560	0.389345	Inf	0.389345	1	1	pteridine-containing compound catabolic process
GO:0046503	0.389345	Inf	0.389345	1	1	glycerolipid catabolic process
GO:0030639	0.389345	Inf	0.389345	1	1	polyketide biosynthetic process
GO:0097052	0.389345	Inf	0.389345	1	1	L-kynurenine metabolic process
GO:0009397	0.389345	Inf	0.389345	1	1	folic acid-containing compound catabolic process
GO:1990809	0.389345	Inf	0.389345	1	1	endoplasmic reticulum tubular network membrane organization
GO:0051883	0.389345	Inf	0.389345	1	1	killing of cells in other organism involved in symbiotic interaction
GO:0035998	0.389345	Inf	0.389345	1	1	7,8-dihydroneopterin 3'-triphosphate biosynthetic process
GO:1990544	0.389345	Inf	0.389345	1	1	mitochondrial ATP transmembrane transport
GO:0043649	0.389345	Inf	0.389345	1	1	dicarboxylic acid catabolic process
GO:0006468	0.390533	1.06789	51.0042	53	131	protein phosphorylation
GO:0009607	0.394214	1.34561	5.06149	6	13	response to biotic stimulus
GO:0006633	0.399668	1.25597	7.00821	8	18	fatty acid biosynthetic process
GO:0015693	0.399668	1.25597	7.00821	8	18	magnesium ion transport
GO:0019395	0.433582	1.56944	2.33607	3	6	fatty acid oxidation
GO:0009240	0.433582	1.56944	2.33607	3	6	isopentenyl diphosphate biosynthetic process
GO:0019287	0.433582	1.56944	2.33607	3	6	isopentenyl diphosphate biosynthetic process, mevalonate pathway
GO:0072530	0.433582	1.56944	2.33607	3	6	purine-containing compound transmembrane transport
GO:0006595	0.433582	1.56944	2.33607	3	6	polyamine metabolic process
GO:0006596	0.433582	1.56944	2.33607	3	6	polyamine biosynthetic process
GO:0015740	0.433582	1.56944	2.33607	3	6	C4-dicarboxylate transport
GO:0015743	0.433582	1.56944	2.33607	3	6	malate transport
GO:0046490	0.433582	1.56944	2.33607	3	6	isopentenyl diphosphate metabolic process
GO:0046417	0.433582	1.56944	2.33607	3	6	chorismate metabolic process
GO:0046164	0.433582	1.56944	2.33607	3	6	alcohol catabolic process
GO:0009062	0.433582	1.56944	2.33607	3	6	fatty acid catabolic process
GO:0042743	0.433582	1.56944	2.33607	3	6	hydrogen peroxide metabolic process
GO:0006030	0.437586	1.22081	6.22952	7	16	chitin metabolic process
GO:0006081	0.437818	1.30794	4.2828	5	11	cellular aldehyde metabolic process
GO:0050794	0.452617	1.01303	297.07	299	763	regulation of cellular process
GO:0044283	0.464595	1.02121	91.8855	93	236	small molecule biosynthetic process
GO:0008299	0.473818	1.14135	7.39756	8	19	isoprenoid biosynthetic process
GO:0009064	0.476711	1.06721	16.3525	17	42	glutamine family amino acid metabolic process
GO:0006629	0.483159	1.01443	94.2215	95	242	lipid metabolic process
GO:0046655	0.490597	1.25535	3.50411	4	9	folic acid metabolic process
GO:0009423	0.506345	1.5691	1.55738	2	4	chorismate biosynthetic process
GO:0006437	0.506345	1.5691	1.55738	2	4	tyrosyl-tRNA aminoacylation
GO:0019323	0.506345	1.5691	1.55738	2	4	pentose catabolic process
GO:0018410	0.506345	1.5691	1.55738	2	4	C-terminal protein amino acid modification
GO:0006772	0.506345	1.5691	1.55738	2	4	thiamine metabolic process
GO:0006863	0.506345	1.5691	1.55738	2	4	purine nucleobase transport
GO:0006814	0.506345	1.5691	1.55738	2	4	sodium ion transport
GO:0015696	0.506345	1.5691	1.55738	2	4	ammonium transport
GO:1904823	0.506345	1.5691	1.55738	2	4	purine nucleobase transmembrane transport
GO:0070070	0.506345	1.5691	1.55738	2	4	proton-transporting V-type ATPase complex assembly
GO:0070072	0.506345	1.5691	1.55738	2	4	vacuolar proton-transporting V-type ATPase complex assembly
GO:0042723	0.506345	1.5691	1.55738	2	4	thiamine-containing compound metabolic process
GO:0018904	0.506345	1.5691	1.55738	2	4	ether metabolic process
GO:0043687	0.506345	1.5691	1.55738	2	4	post-translational protein modification
GO:0072488	0.506345	1.5691	1.55738	2	4	ammonium transmembrane transport
GO:0043650	0.531436	1.12066	4.67214	5	12	dicarboxylic acid biosynthetic process
GO:0006694	0.544399	1.01962	12.8484	13	33	steroid biosynthetic process
GO:0006835	0.556788	1.17663	2.72542	3	7	dicarboxylic acid transport
GO:0046656	0.556788	1.17663	2.72542	3	7	folic acid biosynthetic process
GO:0006040	0.571005	1.00831	8.95494	9	23	amino sugar metabolic process
GO:1901071	0.590114	0.998074	7.00821	7	18	glucosamine-containing compound metabolic process
GO:0006721	0.590806	1.04572	3.89345	4	10	terpenoid metabolic process
GO:0042181	0.590806	1.04572	3.89345	4	10	ketone biosynthetic process
GO:0035672	0.590806	1.04572	3.89345	4	10	oligopeptide transmembrane transport
GO:0009605	0.612901	0.96501	8.17625	8	21	response to external stimulus
GO:0110095	0.627157	1.56876	0.77869	1	2	cellular detoxification of aldehyde
GO:0110096	0.627157	1.56876	0.77869	1	2	cellular response to aldehyde
GO:0006307	0.627157	1.56876	0.77869	1	2	DNA dealkylation involved in DNA repair
GO:0002376	0.627157	1.56876	0.77869	1	2	immune system process
GO:0060236	0.627157	1.56876	0.77869	1	2	regulation of mitotic spindle organization
GO:0006480	0.627157	1.56876	0.77869	1	2	N-terminal protein amino acid methylation
GO:0006427	0.627157	1.56876	0.77869	1	2	histidyl-tRNA aminoacylation
GO:0006419	0.627157	1.56876	0.77869	1	2	alanyl-tRNA aminoacylation
GO:0006434	0.627157	1.56876	0.77869	1	2	seryl-tRNA aminoacylation
GO:0051606	0.627157	1.56876	0.77869	1	2	detection of stimulus
GO:0045912	0.627157	1.56876	0.77869	1	2	negative regulation of carbohydrate metabolic process
GO:0006145	0.627157	1.56876	0.77869	1	2	purine nucleobase catabolic process
GO:0071786	0.627157	1.56876	0.77869	1	2	endoplasmic reticulum tubular network organization
GO:0036092	0.627157	1.56876	0.77869	1	2	phosphatidylinositol-3-phosphate biosynthetic process
GO:0009231	0.627157	1.56876	0.77869	1	2	riboflavin biosynthetic process
GO:0009725	0.627157	1.56876	0.77869	1	2	response to hormone
GO:0080111	0.627157	1.56876	0.77869	1	2	DNA demethylation
GO:0006771	0.627157	1.56876	0.77869	1	2	riboflavin metabolic process
GO:0030007	0.627157	1.56876	0.77869	1	2	cellular potassium ion homeostasis
GO:0001731	0.627157	1.56876	0.77869	1	2	formation of translation preinitiation complex
GO:0072523	0.627157	1.56876	0.77869	1	2	purine-containing compound catabolic process
GO:0006821	0.627157	1.56876	0.77869	1	2	chloride transport
GO:0090169	0.627157	1.56876	0.77869	1	2	regulation of spindle assembly
GO:0009581	0.627157	1.56876	0.77869	1	2	detection of external stimulus
GO:0009582	0.627157	1.56876	0.77869	1	2	detection of abiotic stimulus
GO:0009583	0.627157	1.56876	0.77869	1	2	detection of light stimulus
GO:0006561	0.627157	1.56876	0.77869	1	2	proline biosynthetic process
GO:0009690	0.627157	1.56876	0.77869	1	2	cytokinin metabolic process
GO:0009691	0.627157	1.56876	0.77869	1	2	cytokinin biosynthetic process
GO:0006542	0.627157	1.56876	0.77869	1	2	glutamine biosynthetic process
GO:0090224	0.627157	1.56876	0.77869	1	2	regulation of spindle organization
GO:1901336	0.627157	1.56876	0.77869	1	2	lactone biosynthetic process
GO:0019568	0.627157	1.56876	0.77869	1	2	arabinose catabolic process
GO:0019569	0.627157	1.56876	0.77869	1	2	L-arabinose catabolic process to xylulose 5-phosphate
GO:0019588	0.627157	1.56876	0.77869	1	2	anaerobic glycerol catabolic process
GO:0019572	0.627157	1.56876	0.77869	1	2	L-arabinose catabolic process
GO:0008614	0.627157	1.56876	0.77869	1	2	pyridoxine metabolic process
GO:0008615	0.627157	1.56876	0.77869	1	2	pyridoxine biosynthetic process
GO:1902476	0.627157	1.56876	0.77869	1	2	chloride transmembrane transport
GO:0019662	0.627157	1.56876	0.77869	1	2	non-glycolytic fermentation
GO:0010817	0.627157	1.56876	0.77869	1	2	regulation of hormone levels
GO:1901159	0.627157	1.56876	0.77869	1	2	xylulose 5-phosphate biosynthetic process
GO:0048309	0.627157	1.56876	0.77869	1	2	endoplasmic reticulum inheritance
GO:0070989	0.627157	1.56876	0.77869	1	2	oxidative demethylation
GO:0005993	0.627157	1.56876	0.77869	1	2	trehalose catabolic process
GO:0042445	0.627157	1.56876	0.77869	1	2	hormone metabolic process
GO:0042446	0.627157	1.56876	0.77869	1	2	hormone biosynthetic process
GO:0062014	0.627157	1.56876	0.77869	1	2	negative regulation of small molecule metabolic process
GO:0043419	0.627157	1.56876	0.77869	1	2	urea catabolic process
GO:0046176	0.627157	1.56876	0.77869	1	2	aldonic acid catabolic process
GO:0046177	0.627157	1.56876	0.77869	1	2	D-gluconate catabolic process
GO:0046113	0.627157	1.56876	0.77869	1	2	nucleobase catabolic process
GO:0010677	0.627157	1.56876	0.77869	1	2	negative regulation of cellular carbohydrate metabolic process
GO:0046292	0.627157	1.56876	0.77869	1	2	formaldehyde metabolic process
GO:0034754	0.627157	1.56876	0.77869	1	2	cellular hormone metabolic process
GO:0046294	0.627157	1.56876	0.77869	1	2	formaldehyde catabolic process
GO:0051346	0.627157	1.56876	0.77869	1	2	negative regulation of hydrolase activity
GO:0035821	0.627157	1.56876	0.77869	1	2	modulation of process of other organism
GO:0046278	0.627157	1.56876	0.77869	1	2	3,4-dihydroxybenzoate metabolic process
GO:0035552	0.627157	1.56876	0.77869	1	2	oxidative single-stranded DNA demethylation
GO:0045721	0.627157	1.56876	0.77869	1	2	negative regulation of gluconeogenesis
GO:0035510	0.627157	1.56876	0.77869	1	2	DNA dealkylation
GO:0035511	0.627157	1.56876	0.77869	1	2	oxidative DNA demethylation
GO:0009098	0.627157	1.56876	0.77869	1	2	leucine biosynthetic process
GO:0042790	0.627157	1.56876	0.77869	1	2	nucleolar large rRNA transcription by RNA polymerase I
GO:0051167	0.627157	1.56876	0.77869	1	2	xylulose 5-phosphate metabolic process
GO:0051180	0.627157	1.56876	0.77869	1	2	vitamin transport
GO:0052167	0.627157	1.56876	0.77869	1	2	modulation by symbiont of host innate immune response
GO:0042726	0.627157	1.56876	0.77869	1	2	flavin-containing compound metabolic process
GO:0042727	0.627157	1.56876	0.77869	1	2	flavin-containing compound biosynthetic process
GO:0045861	0.627157	1.56876	0.77869	1	2	negative regulation of proteolysis
GO:0042732	0.627157	1.56876	0.77869	1	2	D-xylose metabolic process
GO:0006021	0.627157	1.56876	0.77869	1	2	inositol biosynthetic process
GO:0006014	0.627157	1.56876	0.77869	1	2	D-ribose metabolic process
GO:0106035	0.627157	1.56876	0.77869	1	2	protein maturation by [4Fe-4S] cluster transfer
GO:1901673	0.627157	1.56876	0.77869	1	2	regulation of mitotic spindle assembly
GO:1901679	0.627157	1.56876	0.77869	1	2	nucleotide transmembrane transport
GO:0015074	0.627157	1.56876	0.77869	1	2	DNA integration
GO:0006361	0.627157	1.56876	0.77869	1	2	transcription initiation from RNA polymerase I promoter
GO:0006359	0.627157	1.56876	0.77869	1	2	regulation of transcription by RNA polymerase III
GO:0009063	0.632893	0.940727	9.34429	9	24	cellular amino acid catabolic process
GO:0009237	0.644502	1.04566	1.94673	2	5	siderophore metabolic process
GO:0040008	0.644502	1.04566	1.94673	2	5	regulation of growth
GO:0046174	0.644502	1.04566	1.94673	2	5	polyol catabolic process
GO:0006360	0.644502	1.04566	1.94673	2	5	transcription by RNA polymerase I
GO:0008202	0.647994	0.928744	16.7418	16	43	steroid metabolic process
GO:0043648	0.65073	0.922127	10.5123	10	27	dicarboxylic acid metabolic process
GO:0006188	0.66213	0.940942	3.11476	3	8	IMP biosynthetic process
GO:0006189	0.66213	0.940942	3.11476	3	8	'de novo' IMP biosynthetic process
GO:0046040	0.66213	0.940942	3.11476	3	8	IMP metabolic process
GO:0045229	0.663477	0.914184	14.7951	14	38	external encapsulating structure organization
GO:0042401	0.678228	0.895986	4.2828	4	11	cellular biogenic amine biosynthetic process
GO:0006084	0.678228	0.895986	4.2828	4	11	acetyl-CoA metabolic process
GO:0009309	0.678228	0.895986	4.2828	4	11	amine biosynthetic process
GO:0044255	0.687373	0.935634	66.578	64	171	cellular lipid metabolic process
GO:0035383	0.692847	0.870953	5.45083	5	14	thioester metabolic process
GO:0006637	0.692847	0.870953	5.45083	5	14	acyl-CoA metabolic process
GO:0015698	0.692847	0.870953	5.45083	5	14	inorganic anion transport
GO:0008610	0.69465	0.921835	45.164	43	116	lipid biosynthetic process
GO:0046942	0.706203	0.854974	6.61887	6	17	carboxylic acid transport
GO:0034032	0.706203	0.854974	6.61887	6	17	purine nucleoside bisphosphate metabolic process
GO:0033865	0.706203	0.854974	6.61887	6	17	nucleoside bisphosphate metabolic process
GO:0033875	0.706203	0.854974	6.61887	6	17	ribonucleoside bisphosphate metabolic process
GO:0050789	0.714172	0.958297	309.529	303	795	regulation of biological process
GO:1901617	0.714345	0.880941	19.4673	18	50	organic hydroxy compound biosynthetic process
GO:1901576	0.729657	0.962184	558.71	550	1435	organic substance biosynthetic process
GO:0044249	0.736883	0.96049	541.969	533	1392	cellular biosynthetic process
GO:0071555	0.737978	0.84837	14.4058	13	37	cell wall organization
GO:0006766	0.740461	0.829412	10.123	9	26	vitamin metabolic process
GO:0006767	0.740461	0.829412	10.123	9	26	water-soluble vitamin metabolic process
GO:0006743	0.747897	0.783816	3.50411	3	9	ubiquinone metabolic process
GO:0006744	0.747897	0.783816	3.50411	3	9	ubiquinone biosynthetic process
GO:0098657	0.747897	0.783816	3.50411	3	9	import into cell
GO:1901661	0.747897	0.783816	3.50411	3	9	quinone metabolic process
GO:1901663	0.747897	0.783816	3.50411	3	9	quinone biosynthetic process
GO:0043605	0.749963	0.783947	2.33607	2	6	cellular amide catabolic process
GO:0003333	0.749963	0.783947	2.33607	2	6	amino acid transmembrane transport
GO:0017182	0.749963	0.783947	2.33607	2	6	peptidyl-diphthamide metabolic process
GO:0030042	0.749963	0.783947	2.33607	2	6	actin filament depolymerization
GO:0018202	0.749963	0.783947	2.33607	2	6	peptidyl-histidine modification
GO:0015718	0.749963	0.783947	2.33607	2	6	monocarboxylic acid transport
GO:0046365	0.749963	0.783947	2.33607	2	6	monosaccharide catabolic process
GO:0070071	0.749963	0.783947	2.33607	2	6	proton-transporting two-sector ATPase complex assembly
GO:0051261	0.749963	0.783947	2.33607	2	6	protein depolymerization
GO:0072348	0.749963	0.783947	2.33607	2	6	sulfur compound transport
GO:0019751	0.751625	0.783686	4.67214	4	12	polyol metabolic process
GO:1902652	0.751625	0.783686	4.67214	4	12	secondary alcohol metabolic process
GO:1905039	0.757508	0.783555	5.84018	5	15	carboxylic acid transmembrane transport
GO:1903825	0.757508	0.783555	5.84018	5	15	organic acid transmembrane transport
GO:0006304	0.77239	0.784077	1.16804	1	3	DNA modification
GO:0006433	0.77239	0.784077	1.16804	1	3	prolyl-tRNA aminoacylation
GO:0009143	0.77239	0.784077	1.16804	1	3	nucleoside triphosphate catabolic process
GO:0052646	0.77239	0.784077	1.16804	1	3	alditol phosphate metabolic process
GO:0006167	0.77239	0.784077	1.16804	1	3	AMP biosynthetic process
GO:0046950	0.77239	0.784077	1.16804	1	3	cellular ketone body metabolic process
GO:0046952	0.77239	0.784077	1.16804	1	3	ketone body catabolic process
GO:0009298	0.77239	0.784077	1.16804	1	3	GDP-mannose biosynthetic process
GO:0046931	0.77239	0.784077	1.16804	1	3	pore complex assembly
GO:0009229	0.77239	0.784077	1.16804	1	3	thiamine diphosphate biosynthetic process
GO:0009204	0.77239	0.784077	1.16804	1	3	deoxyribonucleoside triphosphate catabolic process
GO:0006278	0.77239	0.784077	1.16804	1	3	RNA-dependent DNA biosynthetic process
GO:0000162	0.77239	0.784077	1.16804	1	3	tryptophan biosynthetic process
GO:0097428	0.77239	0.784077	1.16804	1	3	protein maturation by iron-sulfur cluster transfer
GO:0008272	0.77239	0.784077	1.16804	1	3	sulfate transport
GO:0090307	0.77239	0.784077	1.16804	1	3	mitotic spindle assembly
GO:0043086	0.77239	0.784077	1.16804	1	3	negative regulation of catalytic activity
GO:0006591	0.77239	0.784077	1.16804	1	3	ornithine metabolic process
GO:0071616	0.77239	0.784077	1.16804	1	3	acyl-CoA biosynthetic process
GO:0035384	0.77239	0.784077	1.16804	1	3	thioester biosynthetic process
GO:0070507	0.77239	0.784077	1.16804	1	3	regulation of microtubule cytoskeleton organization
GO:0006551	0.77239	0.784077	1.16804	1	3	leucine metabolic process
GO:0098781	0.77239	0.784077	1.16804	1	3	ncRNA transcription
GO:0006530	0.77239	0.784077	1.16804	1	3	asparagine catabolic process
GO:0006535	0.77239	0.784077	1.16804	1	3	cysteine biosynthetic process from serine
GO:0055075	0.77239	0.784077	1.16804	1	3	potassium ion homeostasis
GO:0006638	0.77239	0.784077	1.16804	1	3	neutral lipid metabolic process
GO:0006639	0.77239	0.784077	1.16804	1	3	acylglycerol metabolic process
GO:0019520	0.77239	0.784077	1.16804	1	3	aldonic acid metabolic process
GO:0019521	0.77239	0.784077	1.16804	1	3	D-gluconate metabolic process
GO:0019673	0.77239	0.784077	1.16804	1	3	GDP-mannose metabolic process
GO:0042357	0.77239	0.784077	1.16804	1	3	thiamine diphosphate metabolic process
GO:0019627	0.77239	0.784077	1.16804	1	3	urea metabolic process
GO:0046487	0.77239	0.784077	1.16804	1	3	glyoxylate metabolic process
GO:0031297	0.77239	0.784077	1.16804	1	3	replication fork processing
GO:0005991	0.77239	0.784077	1.16804	1	3	trehalose metabolic process
GO:0042435	0.77239	0.784077	1.16804	1	3	indole-containing compound biosynthetic process
GO:0006999	0.77239	0.784077	1.16804	1	3	nuclear pore organization
GO:1902224	0.77239	0.784077	1.16804	1	3	ketone body metabolic process
GO:0046184	0.77239	0.784077	1.16804	1	3	aldehyde biosynthetic process
GO:0030259	0.77239	0.784077	1.16804	1	3	lipid glycosylation
GO:0046219	0.77239	0.784077	1.16804	1	3	indolalkylamine biosynthetic process
GO:0015936	0.77239	0.784077	1.16804	1	3	coenzyme A metabolic process
GO:1901568	0.77239	0.784077	1.16804	1	3	fatty acid derivative metabolic process
GO:1901569	0.77239	0.784077	1.16804	1	3	fatty acid derivative catabolic process
GO:0044728	0.77239	0.784077	1.16804	1	3	DNA methylation or demethylation
GO:0006085	0.77239	0.784077	1.16804	1	3	acetyl-CoA biosynthetic process
GO:0006072	0.77239	0.784077	1.16804	1	3	glycerol-3-phosphate metabolic process
GO:0006020	0.77239	0.784077	1.16804	1	3	inositol metabolic process
GO:0051292	0.77239	0.784077	1.16804	1	3	nuclear pore complex assembly
GO:0042822	0.77239	0.784077	1.16804	1	3	pyridoxal phosphate metabolic process
GO:0042823	0.77239	0.784077	1.16804	1	3	pyridoxal phosphate biosynthetic process
GO:0042816	0.77239	0.784077	1.16804	1	3	vitamin B6 metabolic process
GO:0042819	0.77239	0.784077	1.16804	1	3	vitamin B6 biosynthetic process
GO:0009303	0.77239	0.784077	1.16804	1	3	rRNA transcription
GO:0030258	0.778355	0.783162	9.34429	8	24	lipid modification
GO:0009057	0.778736	0.905617	87.992	83	226	macromolecule catabolic process
GO:1901605	0.781258	0.875152	45.5534	42	117	alpha-amino acid metabolic process
GO:0006643	0.784563	0.811663	15.9632	14	41	membrane lipid metabolic process
GO:0015711	0.785326	0.78303	10.5123	9	27	organic anion transport
GO:0006066	0.792128	0.782899	11.6804	10	30	alcohol metabolic process
GO:0046434	0.811369	0.696341	5.06149	4	13	organophosphate catabolic process
GO:0042559	0.811369	0.696341	5.06149	4	13	pteridine-containing compound biosynthetic process
GO:0000160	0.813306	0.722881	7.39756	6	19	phosphorelay signal transduction system
GO:0019319	0.815222	0.671584	3.89345	3	10	hexose biosynthetic process
GO:0071805	0.815222	0.671584	3.89345	3	10	potassium ion transmembrane transport
GO:0000271	0.815222	0.671584	3.89345	3	10	polysaccharide biosynthetic process
GO:0006813	0.815222	0.671584	3.89345	3	10	potassium ion transport
GO:0046364	0.815222	0.671584	3.89345	3	10	monosaccharide biosynthetic process
GO:0009073	0.815222	0.671584	3.89345	3	10	aromatic amino acid family biosynthetic process
GO:0006094	0.815222	0.671584	3.89345	3	10	gluconeogenesis
GO:0032543	0.815222	0.671584	3.89345	3	10	mitochondrial translation
GO:1902653	0.815222	0.671584	3.89345	3	10	secondary alcohol biosynthetic process
GO:0046653	0.815222	0.671584	3.89345	3	10	tetrahydrofolate metabolic process
GO:0042398	0.816399	0.730791	8.56559	7	22	cellular modified amino acid biosynthetic process
GO:0016051	0.816399	0.730791	8.56559	7	22	carbohydrate biosynthetic process
GO:0002182	0.827232	0.626916	2.72542	2	7	cytoplasmic translational elongation
GO:0016114	0.827232	0.626916	2.72542	2	7	terpenoid biosynthetic process
GO:0006573	0.827232	0.626916	2.72542	2	7	valine metabolic process
GO:0006656	0.827232	0.626916	2.72542	2	7	phosphatidylcholine biosynthetic process
GO:0046470	0.827232	0.626916	2.72542	2	7	phosphatidylcholine metabolic process
GO:1900247	0.827232	0.626916	2.72542	2	7	regulation of cytoplasmic translational elongation
GO:0009056	0.827543	0.910595	168.586	160	433	catabolic process
GO:0006810	0.847879	0.927641	369.099	356	948	transport
GO:0009110	0.853941	0.670988	7.7869	6	20	vitamin biosynthetic process
GO:0042364	0.853941	0.670988	7.7869	6	20	water-soluble vitamin biosynthetic process
GO:0006111	0.861071	0.522517	1.55738	1	4	regulation of gluconeogenesis
GO:0006113	0.861071	0.522517	1.55738	1	4	fermentation
GO:0006109	0.861071	0.522517	1.55738	1	4	regulation of carbohydrate metabolic process
GO:0009200	0.861071	0.522517	1.55738	1	4	deoxyribonucleoside triphosphate metabolic process
GO:0019290	0.861071	0.522517	1.55738	1	4	siderophore biosynthetic process
GO:1904029	0.861071	0.522517	1.55738	1	4	regulation of cyclin-dependent protein kinase activity
GO:0006828	0.861071	0.522517	1.55738	1	4	manganese ion transport
GO:0046033	0.861071	0.522517	1.55738	1	4	AMP metabolic process
GO:0045005	0.861071	0.522517	1.55738	1	4	DNA-dependent DNA replication maintenance of fidelity
GO:0031365	0.861071	0.522517	1.55738	1	4	N-terminal protein amino acid modification
GO:0006528	0.861071	0.522517	1.55738	1	4	asparagine metabolic process
GO:0015867	0.861071	0.522517	1.55738	1	4	ATP transport
GO:0006696	0.861071	0.522517	1.55738	1	4	ergosterol biosynthetic process
GO:0034308	0.861071	0.522517	1.55738	1	4	primary alcohol metabolic process
GO:0097502	0.861071	0.522517	1.55738	1	4	mannosylation
GO:0010675	0.861071	0.522517	1.55738	1	4	regulation of cellular carbohydrate metabolic process
GO:0032886	0.861071	0.522517	1.55738	1	4	regulation of microtubule-based process
GO:0043255	0.861071	0.522517	1.55738	1	4	regulation of carbohydrate biosynthetic process
GO:0042219	0.861071	0.522517	1.55738	1	4	cellular modified amino acid catabolic process
GO:0006067	0.861071	0.522517	1.55738	1	4	ethanol metabolic process
GO:0007052	0.861071	0.522517	1.55738	1	4	mitotic spindle organization
GO:0051225	0.861071	0.522517	1.55738	1	4	spindle assembly
GO:0007009	0.861071	0.522517	1.55738	1	4	plasma membrane organization
GO:0010906	0.861071	0.522517	1.55738	1	4	regulation of glucose metabolic process
GO:0000079	0.861071	0.522517	1.55738	1	4	regulation of cyclin-dependent protein serine/threonine kinase activity
GO:0071421	0.861071	0.522517	1.55738	1	4	manganese ion transmembrane transport
GO:0009396	0.866594	0.587409	4.2828	3	11	folic acid-containing compound biosynthetic process
GO:0019344	0.882266	0.522229	3.11476	2	8	cysteine biosynthetic process
GO:0007186	0.882266	0.522229	3.11476	2	8	G protein-coupled receptor signaling pathway
GO:0001172	0.882266	0.522229	3.11476	2	8	transcription, RNA-templated
GO:0043934	0.885482	0.67039	11.6804	9	30	sporulation
GO:0030154	0.885482	0.67039	11.6804	9	30	cell differentiation
GO:0005996	0.885509	0.644317	9.34429	7	24	monosaccharide metabolic process
GO:0042558	0.890097	0.602037	7.00821	5	18	pteridine-containing compound metabolic process
GO:0016125	0.908688	0.651405	13.2377	10	34	sterol metabolic process
GO:0046467	0.909461	0.62556	10.9017	8	28	membrane lipid biosynthetic process
GO:0016126	0.910933	0.608286	9.73363	7	25	sterol biosynthetic process
GO:0042440	0.913481	0.586661	8.56559	6	22	pigment metabolic process
GO:0016310	0.913728	0.859936	137.439	126	353	phosphorylation
GO:0051503	0.915213	0.391737	1.94673	1	5	adenine nucleotide transport
GO:0070127	0.915213	0.391737	1.94673	1	5	tRNA aminoacylation for mitochondrial protein translation
GO:0007155	0.915213	0.391737	1.94673	1	5	cell adhesion
GO:0016458	0.915213	0.391737	1.94673	1	5	gene silencing
GO:0019184	0.915213	0.391737	1.94673	1	5	nonribosomal peptide biosynthetic process
GO:0031047	0.915213	0.391737	1.94673	1	5	gene silencing by RNA
GO:0034030	0.915213	0.391737	1.94673	1	5	ribonucleoside bisphosphate biosynthetic process
GO:0034033	0.915213	0.391737	1.94673	1	5	purine nucleoside bisphosphate biosynthetic process
GO:0006817	0.915213	0.391737	1.94673	1	5	phosphate ion transport
GO:0019878	0.915213	0.391737	1.94673	1	5	lysine biosynthetic process via aminoadipic acid
GO:0015868	0.915213	0.391737	1.94673	1	5	purine ribonucleotide transport
GO:0045454	0.915213	0.391737	1.94673	1	5	cell redox homeostasis
GO:0071900	0.915213	0.391737	1.94673	1	5	regulation of protein serine/threonine kinase activity
GO:0030174	0.915213	0.391737	1.94673	1	5	regulation of DNA-dependent DNA replication initiation
GO:0034755	0.915213	0.391737	1.94673	1	5	iron ion transmembrane transport
GO:0033866	0.915213	0.391737	1.94673	1	5	nucleoside bisphosphate biosynthetic process
GO:0022610	0.915213	0.391737	1.94673	1	5	biological adhesion
GO:0009097	0.915213	0.391737	1.94673	1	5	isoleucine biosynthetic process
GO:0009082	0.915213	0.391737	1.94673	1	5	branched-chain amino acid biosynthetic process
GO:0045859	0.915213	0.391737	1.94673	1	5	regulation of protein kinase activity
GO:0046854	0.915213	0.391737	1.94673	1	5	phosphatidylinositol phosphorylation
GO:0046834	0.915213	0.391737	1.94673	1	5	lipid phosphorylation
GO:0051234	0.919897	0.901837	374.161	356	961	establishment of localization
GO:0016128	0.920657	0.447452	3.50411	2	9	phytosteroid metabolic process
GO:0006879	0.920657	0.447452	3.50411	2	9	cellular iron ion homeostasis
GO:0055072	0.920657	0.447452	3.50411	2	9	iron ion homeostasis
GO:1901264	0.920657	0.447452	3.50411	2	9	carbohydrate derivative transport
GO:0044107	0.920657	0.447452	3.50411	2	9	cellular alcohol metabolic process
GO:0006760	0.923692	0.521652	6.22952	4	16	folic acid-containing compound metabolic process
GO:0070588	0.923692	0.521652	6.22952	4	16	calcium ion transmembrane transport
GO:0006740	0.932982	0.469565	5.06149	3	13	NADPH regeneration
GO:0072525	0.932982	0.469565	5.06149	3	13	pyridine-containing compound biosynthetic process
GO:0140053	0.932982	0.469565	5.06149	3	13	mitochondrial gene expression
GO:0048315	0.932982	0.469565	5.06149	3	13	conidium formation
GO:0006006	0.932982	0.469565	5.06149	3	13	glucose metabolic process
GO:0019439	0.945369	0.682158	26.8648	21	69	aromatic compound catabolic process
GO:0060249	0.947016	0.39137	3.89345	2	10	anatomical structure homeostasis
GO:0006448	0.947016	0.39137	3.89345	2	10	regulation of translational elongation
GO:0000723	0.947016	0.39137	3.89345	2	10	telomere maintenance
GO:0006383	0.948263	0.313269	2.33607	1	6	transcription by RNA polymerase III
GO:0009416	0.948263	0.313269	2.33607	1	6	response to light stimulus
GO:0000387	0.948263	0.313269	2.33607	1	6	spliceosomal snRNP assembly
GO:0090329	0.948263	0.313269	2.33607	1	6	regulation of DNA-dependent DNA replication
GO:0030026	0.948263	0.313269	2.33607	1	6	cellular manganese ion homeostasis
GO:0030004	0.948263	0.313269	2.33607	1	6	cellular monovalent inorganic cation homeostasis
GO:0006862	0.948263	0.313269	2.33607	1	6	nucleotide transport
GO:0006878	0.948263	0.313269	2.33607	1	6	cellular copper ion homeostasis
GO:0044092	0.948263	0.313269	2.33607	1	6	negative regulation of molecular function
GO:0006549	0.948263	0.313269	2.33607	1	6	isoleucine metabolic process
GO:0015865	0.948263	0.313269	2.33607	1	6	purine nucleotide transport
GO:0055071	0.948263	0.313269	2.33607	1	6	manganese ion homeostasis
GO:0035434	0.948263	0.313269	2.33607	1	6	copper ion transmembrane transport
GO:0015807	0.948263	0.313269	2.33607	1	6	L-amino acid transport
GO:0048308	0.948263	0.313269	2.33607	1	6	organelle inheritance
GO:0071941	0.948263	0.313269	2.33607	1	6	nitrogen cycle metabolic process
GO:0033260	0.948263	0.313269	2.33607	1	6	nuclear DNA replication
GO:0062012	0.948263	0.313269	2.33607	1	6	regulation of small molecule metabolic process
GO:0046173	0.948263	0.313269	2.33607	1	6	polyol biosynthetic process
GO:0001932	0.948263	0.313269	2.33607	1	6	regulation of protein phosphorylation
GO:1902850	0.948263	0.313269	2.33607	1	6	microtubule cytoskeleton organization involved in mitosis
GO:0015940	0.948263	0.313269	2.33607	1	6	pantothenate biosynthetic process
GO:0015939	0.948263	0.313269	2.33607	1	6	pantothenate metabolic process
GO:0044205	0.948263	0.313269	2.33607	1	6	'de novo' UMP biosynthetic process
GO:0009068	0.948263	0.313269	2.33607	1	6	aspartate family amino acid catabolic process
GO:0009085	0.948263	0.313269	2.33607	1	6	lysine biosynthetic process
GO:0044786	0.948263	0.313269	2.33607	1	6	cell cycle DNA replication
GO:0007051	0.948263	0.313269	2.33607	1	6	spindle organization
GO:0009314	0.948263	0.313269	2.33607	1	6	response to radiation
GO:0006099	0.950675	0.521073	9.34429	6	24	tricarboxylic acid cycle
GO:0061794	0.953219	0.426713	5.45083	3	14	conidium development
GO:0006479	0.953219	0.426713	5.45083	3	14	protein methylation
GO:0009168	0.953219	0.426713	5.45083	3	14	purine ribonucleoside monophosphate biosynthetic process
GO:0009127	0.953219	0.426713	5.45083	3	14	purine nucleoside monophosphate biosynthetic process
GO:0072524	0.953219	0.426713	5.45083	3	14	pyridine-containing compound metabolic process
GO:0006534	0.953219	0.426713	5.45083	3	14	cysteine metabolic process
GO:0030436	0.953219	0.426713	5.45083	3	14	asexual sporulation
GO:0006664	0.954877	0.488588	8.17625	5	21	glycolipid metabolic process
GO:0046148	0.954877	0.488588	8.17625	5	21	pigment biosynthetic process
GO:1903509	0.954877	0.488588	8.17625	5	21	liposaccharide metabolic process
GO:0048869	0.956038	0.562255	13.2377	9	34	cellular developmental process
GO:0006520	0.957382	0.769386	70.4715	60	181	cellular amino acid metabolic process
GO:0006816	0.96041	0.446785	7.00821	4	18	calcium ion transport
GO:0030001	0.962679	0.585155	17.1312	12	44	metal ion transport
GO:0006487	0.964888	0.34775	4.2828	2	11	protein N-linked glycosylation
GO:0012501	0.964888	0.34775	4.2828	2	11	programmed cell death
GO:0006915	0.964888	0.34775	4.2828	2	11	apoptotic process
GO:0042147	0.964888	0.34775	4.2828	2	11	retrograde transport, endosome to Golgi
GO:0002097	0.964888	0.34775	4.2828	2	11	tRNA wobble base modification
GO:0006575	0.96603	0.54042	13.6271	9	35	cellular modified amino acid metabolic process
GO:0032392	0.967053	0.45967	8.56559	5	22	DNA geometric change
GO:0032508	0.967053	0.45967	8.56559	5	22	DNA duplex unwinding
GO:0019318	0.967624	0.391002	5.84018	3	15	hexose metabolic process
GO:0006739	0.967624	0.391002	5.84018	3	15	NADP metabolic process
GO:0009435	0.968435	0.260957	2.72542	1	7	NAD biosynthetic process
GO:0097384	0.968435	0.260957	2.72542	1	7	cellular lipid biosynthetic process
GO:0009267	0.968435	0.260957	2.72542	1	7	cellular response to starvation
GO:0009226	0.968435	0.260957	2.72542	1	7	nucleotide-sugar biosynthetic process
GO:0006285	0.968435	0.260957	2.72542	1	7	base-excision repair, AP site formation
GO:0009719	0.968435	0.260957	2.72542	1	7	response to endogenous stimulus
GO:0008204	0.968435	0.260957	2.72542	1	7	ergosterol metabolic process
GO:0016129	0.968435	0.260957	2.72542	1	7	phytosteroid biosynthetic process
GO:0006825	0.968435	0.260957	2.72542	1	7	copper ion transport
GO:0015850	0.968435	0.260957	2.72542	1	7	organic hydroxy compound transport
GO:0055067	0.968435	0.260957	2.72542	1	7	monovalent inorganic cation homeostasis
GO:0055070	0.968435	0.260957	2.72542	1	7	copper ion homeostasis
GO:0042325	0.968435	0.260957	2.72542	1	7	regulation of phosphorylation
GO:1902115	0.968435	0.260957	2.72542	1	7	regulation of organelle assembly
GO:0098661	0.968435	0.260957	2.72542	1	7	inorganic anion transmembrane transport
GO:1901292	0.968435	0.260957	2.72542	1	7	nucleoside phosphate catabolic process
GO:0000959	0.968435	0.260957	2.72542	1	7	mitochondrial RNA metabolic process
GO:0009081	0.968435	0.260957	2.72542	1	7	branched-chain amino acid metabolic process
GO:0031668	0.968435	0.260957	2.72542	1	7	cellular response to extracellular stimulus
GO:0031669	0.968435	0.260957	2.72542	1	7	cellular response to nutrient levels
GO:0034637	0.968435	0.260957	2.72542	1	7	cellular carbohydrate biosynthetic process
GO:0043549	0.968435	0.260957	2.72542	1	7	regulation of kinase activity
GO:0071496	0.968435	0.260957	2.72542	1	7	cellular response to external stimulus
GO:0046165	0.971846	0.416838	7.39756	4	19	alcohol biosynthetic process
GO:0006979	0.972549	0.538048	15.1845	10	39	response to oxidative stress
GO:0006270	0.976882	0.312855	4.67214	2	12	DNA replication initiation
GO:0009084	0.976882	0.312855	4.67214	2	12	glutamine family amino acid biosynthetic process
GO:0043624	0.976882	0.312855	4.67214	2	12	cellular protein complex disassembly
GO:0072593	0.977762	0.360786	6.22952	3	16	reactive oxygen species metabolic process
GO:0009173	0.980745	0.223591	3.11476	1	8	pyrimidine ribonucleoside monophosphate metabolic process
GO:0009174	0.980745	0.223591	3.11476	1	8	pyrimidine ribonucleoside monophosphate biosynthetic process
GO:0006406	0.980745	0.223591	3.11476	1	8	mRNA export from nucleus
GO:0019346	0.980745	0.223591	3.11476	1	8	transsulfuration
GO:0050667	0.980745	0.223591	3.11476	1	8	homocysteine metabolic process
GO:0009225	0.980745	0.223591	3.11476	1	8	nucleotide-sugar metabolic process
GO:0006275	0.980745	0.223591	3.11476	1	8	regulation of DNA replication
GO:0006222	0.980745	0.223591	3.11476	1	8	UMP biosynthetic process
GO:0070897	0.980745	0.223591	3.11476	1	8	transcription preinitiation complex assembly
GO:0006749	0.980745	0.223591	3.11476	1	8	glutathione metabolic process
GO:0046049	0.980745	0.223591	3.11476	1	8	UMP metabolic process
GO:0006553	0.980745	0.223591	3.11476	1	8	lysine metabolic process
GO:0006986	0.980745	0.223591	3.11476	1	8	response to unfolded protein
GO:0051382	0.980745	0.223591	3.11476	1	8	kinetochore assembly
GO:0051383	0.980745	0.223591	3.11476	1	8	kinetochore organization
GO:0045292	0.980745	0.223591	3.11476	1	8	mRNA cis splicing, via spliceosome
GO:0044108	0.980745	0.223591	3.11476	1	8	cellular alcohol biosynthetic process
GO:0046856	0.980745	0.223591	3.11476	1	8	phosphatidylinositol dephosphorylation
GO:0046835	0.980745	0.223591	3.11476	1	8	carbohydrate phosphorylation
GO:0046839	0.980745	0.223591	3.11476	1	8	phospholipid dephosphorylation
GO:0071427	0.980745	0.223591	3.11476	1	8	mRNA-containing ribonucleoprotein complex export from nucleus
GO:0006812	0.981963	0.697584	56.4551	45	145	cation transport
GO:0051179	0.983036	0.855208	383.894	356	986	localization
GO:0044272	0.983382	0.455155	12.0697	7	31	sulfur compound biosynthetic process
GO:0009167	0.984828	0.334886	6.61887	3	17	purine ribonucleoside monophosphate metabolic process
GO:0009126	0.984828	0.334886	6.61887	3	17	purine nucleoside monophosphate metabolic process
GO:0046939	0.984864	0.284304	5.06149	2	13	nucleotide phosphorylation
GO:0008219	0.984864	0.284304	5.06149	2	13	cell death
GO:0006826	0.984864	0.284304	5.06149	2	13	iron ion transport
GO:0040007	0.984864	0.284304	5.06149	2	13	growth
GO:0070887	0.985917	0.61146	33.0943	24	85	cellular response to chemical stimulus
GO:0008213	0.98607	0.367514	8.17625	4	21	protein alkylation
GO:0055086	0.987048	0.684987	58.4018	46	150	nucleobase-containing small molecule metabolic process
GO:0019363	0.988256	0.195567	3.50411	1	9	pyridine nucleotide biosynthetic process
GO:0019359	0.988256	0.195567	3.50411	1	9	nicotinamide nucleotide biosynthetic process
GO:0009220	0.988256	0.195567	3.50411	1	9	pyrimidine ribonucleotide biosynthetic process
GO:0009218	0.988256	0.195567	3.50411	1	9	pyrimidine ribonucleotide metabolic process
GO:0006563	0.988256	0.195567	3.50411	1	9	L-serine metabolic process
GO:0030488	0.988256	0.195567	3.50411	1	9	tRNA methylation
GO:0042594	0.988256	0.195567	3.50411	1	9	response to starvation
GO:1901361	0.989101	0.568129	27.6435	19	71	organic cyclic compound catabolic process
GO:0006090	0.989712	0.31244	7.00821	3	18	pyruvate metabolic process
GO:0000097	0.989712	0.31244	7.00821	3	18	sulfur amino acid biosynthetic process
GO:0071214	0.990138	0.260511	5.45083	2	14	cellular response to abiotic stimulus
GO:0006754	0.990138	0.260511	5.45083	2	14	ATP biosynthetic process
GO:0046031	0.990138	0.260511	5.45083	2	14	ADP metabolic process
GO:0015985	0.990138	0.260511	5.45083	2	14	energy coupled proton transport, down electrochemical gradient
GO:0015986	0.990138	0.260511	5.45083	2	14	ATP synthesis coupled proton transport
GO:0104004	0.990138	0.260511	5.45083	2	14	cellular response to environmental stimulus
GO:0006661	0.990296	0.346962	8.56559	4	22	phosphatidylinositol biosynthetic process
GO:0071704	0.991656	0.857101	1064.08	1028	2733	organic substance metabolic process
GO:0048856	0.99228	0.475762	18.2992	11	47	anatomical structure development
GO:0000041	0.992375	0.389897	11.6804	6	30	transition metal ion transport
GO:0006418	0.99242	0.429917	14.4058	8	37	tRNA aminoacylation for protein translation
GO:0043038	0.99242	0.429917	14.4058	8	37	amino acid activation
GO:0043039	0.99242	0.429917	14.4058	8	37	tRNA aminoacylation
GO:0019362	0.992838	0.17377	3.89345	1	10	pyridine nucleotide metabolic process
GO:0002183	0.992838	0.17377	3.89345	1	10	cytoplasmic translational initiation
GO:0046496	0.992838	0.17377	3.89345	1	10	nicotinamide nucleotide metabolic process
GO:0009991	0.992838	0.17377	3.89345	1	10	response to extracellular stimulus
GO:0032269	0.992838	0.17377	3.89345	1	10	negative regulation of cellular protein metabolic process
GO:0051338	0.992838	0.17377	3.89345	1	10	regulation of transferase activity
GO:0009092	0.992838	0.17377	3.89345	1	10	homoserine metabolic process
GO:0015919	0.992838	0.17377	3.89345	1	10	peroxisomal membrane transport
GO:0031667	0.992838	0.17377	3.89345	1	10	response to nutrient levels
GO:0007029	0.992838	0.17377	3.89345	1	10	endoplasmic reticulum organization
GO:0051248	0.992838	0.17377	3.89345	1	10	negative regulation of protein metabolic process
GO:0043574	0.992838	0.17377	3.89345	1	10	peroxisomal transport
GO:0065007	0.992937	0.827584	343.013	312	881	biological regulation
GO:0009247	0.993062	0.292799	7.39756	3	19	glycolipid biosynthetic process
GO:0072527	0.993062	0.292799	7.39756	3	19	pyrimidine-containing compound metabolic process
GO:0006505	0.993062	0.292799	7.39756	3	19	GPI anchor metabolic process
GO:0006506	0.993062	0.292799	7.39756	3	19	GPI anchor biosynthetic process
GO:0019954	0.993062	0.292799	7.39756	3	19	asexual reproduction
GO:0016482	0.993602	0.240379	5.84018	2	15	cytosolic transport
GO:0009070	0.993602	0.240379	5.84018	2	15	serine family amino acid biosynthetic process
GO:0008654	0.994149	0.462723	18.6886	11	48	phospholipid biosynthetic process
GO:0032502	0.994149	0.462723	18.6886	11	48	developmental process
GO:0006508	0.994469	0.71763	102.787	84	264	proteolysis
GO:0098656	0.994918	0.517864	26.4755	17	68	anion transmembrane transport
GO:0009628	0.995344	0.275469	7.7869	3	20	response to abiotic stimulus
GO:0009156	0.995369	0.312024	9.34429	4	24	ribonucleoside monophosphate biosynthetic process
GO:0046916	0.995369	0.312024	9.34429	4	24	cellular transition metal ion homeostasis
GO:0000096	0.995369	0.312024	9.34429	4	24	sulfur amino acid metabolic process
GO:0006144	0.995633	0.156333	4.2828	1	11	purine nucleobase metabolic process
GO:0006284	0.995633	0.156333	4.2828	1	11	base-excision repair
GO:0006874	0.995633	0.156333	4.2828	1	11	cellular calcium ion homeostasis
GO:0055074	0.995633	0.156333	4.2828	1	11	calcium ion homeostasis
GO:0051156	0.995633	0.156333	4.2828	1	11	glucose 6-phosphate metabolic process
GO:0006098	0.995633	0.156333	4.2828	1	11	pentose-phosphate shunt
GO:0000002	0.995633	0.156333	4.2828	1	11	mitochondrial genome maintenance
GO:0009185	0.995865	0.223123	6.22952	2	16	ribonucleoside diphosphate metabolic process
GO:0009179	0.995865	0.223123	6.22952	2	16	purine ribonucleoside diphosphate metabolic process
GO:0009144	0.995865	0.223123	6.22952	2	16	purine nucleoside triphosphate metabolic process
GO:0009145	0.995865	0.223123	6.22952	2	16	purine nucleoside triphosphate biosynthetic process
GO:0009132	0.995865	0.223123	6.22952	2	16	nucleoside diphosphate metabolic process
GO:0009135	0.995865	0.223123	6.22952	2	16	purine nucleoside diphosphate metabolic process
GO:0008154	0.995865	0.223123	6.22952	2	16	actin polymerization or depolymerization
GO:0009205	0.995865	0.223123	6.22952	2	16	purine ribonucleoside triphosphate metabolic process
GO:0009206	0.995865	0.223123	6.22952	2	16	purine ribonucleoside triphosphate biosynthetic process
GO:0016226	0.995865	0.223123	6.22952	2	16	iron-sulfur cluster assembly
GO:0031163	0.995865	0.223123	6.22952	2	16	metallo-sulfur cluster assembly
GO:0055076	0.996825	0.297051	9.73363	4	25	transition metal ion homeostasis
GO:0006497	0.99689	0.260064	8.17625	3	21	protein lipidation
GO:0015748	0.99689	0.260064	8.17625	3	21	organophosphate ester transport
GO:0042157	0.99689	0.260064	8.17625	3	21	lipoprotein metabolic process
GO:0042158	0.99689	0.260064	8.17625	3	21	lipoprotein biosynthetic process
GO:1902531	0.99689	0.260064	8.17625	3	21	regulation of intracellular signal transduction
GO:0032200	0.997337	0.208167	6.61887	2	17	telomere organization
GO:0007031	0.997337	0.208167	6.61887	2	17	peroxisome organization
GO:1901698	0.997337	0.208167	6.61887	2	17	response to nitrogen compound
GO:0023057	0.997338	0.142066	4.67214	1	12	negative regulation of signaling
GO:0009129	0.997338	0.142066	4.67214	1	12	pyrimidine nucleoside monophosphate metabolic process
GO:0009130	0.997338	0.142066	4.67214	1	12	pyrimidine nucleoside monophosphate biosynthetic process
GO:0007264	0.997338	0.142066	4.67214	1	12	small GTPase mediated signal transduction
GO:0051052	0.997338	0.142066	4.67214	1	12	regulation of DNA metabolic process
GO:0030162	0.997338	0.142066	4.67214	1	12	regulation of proteolysis
GO:0009968	0.997338	0.142066	4.67214	1	12	negative regulation of signal transduction
GO:0006997	0.997338	0.142066	4.67214	1	12	nucleus organization
GO:0010648	0.997338	0.142066	4.67214	1	12	negative regulation of cell communication
GO:0009086	0.997338	0.142066	4.67214	1	12	methionine biosynthetic process
GO:0042546	0.997338	0.142066	4.67214	1	12	cell wall biogenesis
GO:0035966	0.997338	0.142066	4.67214	1	12	response to topologically incorrect protein
GO:0090502	0.997833	0.283439	10.123	4	26	RNA phosphodiester bond hydrolysis, endonucleolytic
GO:0009141	0.997931	0.246281	8.56559	3	22	nucleoside triphosphate metabolic process
GO:0048468	0.997931	0.246281	8.56559	3	22	cell development
GO:0046474	0.998045	0.333679	13.2377	6	34	glycerophospholipid biosynthetic process
GO:0009060	0.998045	0.333679	13.2377	6	34	aerobic respiration
GO:0022900	0.998128	0.388788	17.5205	9	45	electron transport chain
GO:1901135	0.998223	0.661124	87.992	68	226	carbohydrate derivative metabolic process
GO:0009199	0.99829	0.195081	7.00821	2	18	ribonucleoside triphosphate metabolic process
GO:0009201	0.99829	0.195081	7.00821	2	18	ribonucleoside triphosphate biosynthetic process
GO:0072528	0.99829	0.195081	7.00821	2	18	pyrimidine-containing compound biosynthetic process
GO:0071897	0.998377	0.130177	5.06149	1	13	DNA biosynthetic process
GO:0006555	0.998377	0.130177	5.06149	1	13	methionine metabolic process
GO:0051028	0.998377	0.130177	5.06149	1	13	mRNA transport
GO:0030433	0.998377	0.130177	5.06149	1	13	ubiquitin-dependent ERAD pathway
GO:0006928	0.998377	0.130177	5.06149	1	13	movement of cell or subcellular component
GO:0051336	0.998377	0.130177	5.06149	1	13	regulation of hydrolase activity
GO:1901701	0.998377	0.130177	5.06149	1	13	cellular response to oxygen-containing compound
GO:0036503	0.998377	0.130177	5.06149	1	13	ERAD pathway
GO:0007018	0.998377	0.130177	5.06149	1	13	microtubule-based movement
GO:0007033	0.998377	0.130177	5.06149	1	13	vacuole organization
GO:0048585	0.998377	0.130177	5.06149	1	13	negative regulation of response to stimulus
GO:1902600	0.998437	0.365981	16.3525	8	42	proton transmembrane transport
GO:0009161	0.998528	0.27101	10.5123	4	27	ribonucleoside monophosphate metabolic process
GO:0045017	0.998625	0.322048	13.6271	6	35	glycerolipid biosynthetic process
GO:0006875	0.998625	0.322048	13.6271	6	35	cellular metal ion homeostasis
GO:0042221	0.998829	0.539959	43.6067	29	112	response to chemical
GO:0032984	0.998905	0.183535	7.39756	2	19	protein-containing complex disassembly
GO:0009142	0.998905	0.183535	7.39756	2	19	nucleoside triphosphate biosynthetic process
GO:0044248	0.998933	0.691068	124.98	100	321	cellular catabolic process
GO:0044271	0.998962	0.795352	384.673	344	988	cellular nitrogen compound biosynthetic process
GO:0006790	0.998995	0.450971	27.6435	16	71	sulfur compound metabolic process
GO:0006644	0.998995	0.450971	27.6435	16	71	phospholipid metabolic process
GO:0023051	0.999004	0.259617	10.9017	4	28	regulation of signaling
GO:0009124	0.999004	0.259617	10.9017	4	28	nucleoside monophosphate biosynthetic process
GO:0009966	0.999004	0.259617	10.9017	4	28	regulation of signal transduction
GO:0006334	0.999011	0.120117	5.45083	1	14	nucleosome assembly
GO:0019220	0.999011	0.120117	5.45083	1	14	regulation of phosphate metabolic process
GO:0031399	0.999011	0.120117	5.45083	1	14	regulation of protein modification process
GO:0034728	0.999011	0.120117	5.45083	1	14	nucleosome organization
GO:0051174	0.999011	0.120117	5.45083	1	14	regulation of phosphorus metabolic process
GO:0034508	0.999011	0.120117	5.45083	1	14	centromere complex assembly
GO:0016050	0.999011	0.120117	5.45083	1	14	vesicle organization
GO:0006261	0.999095	0.222654	9.34429	3	24	DNA-dependent DNA replication
GO:0046486	0.999256	0.388046	21.414	11	55	glycerolipid metabolic process
GO:0009067	0.9993	0.173272	7.7869	2	20	aspartate family amino acid biosynthetic process
GO:0009152	0.999328	0.301036	14.4058	6	37	purine ribonucleotide biosynthetic process
GO:0006164	0.999328	0.301036	14.4058	6	37	purine nucleotide biosynthetic process
GO:0055065	0.999328	0.301036	14.4058	6	37	metal ion homeostasis
GO:0010646	0.999328	0.249136	11.291	4	29	regulation of cell communication
GO:0034645	0.999377	0.782095	361.702	320	929	cellular macromolecule biosynthetic process
GO:0006220	0.999397	0.111494	5.84018	1	15	pyrimidine nucleotide metabolic process
GO:0006221	0.999397	0.111494	5.84018	1	15	pyrimidine nucleotide biosynthetic process
GO:0000226	0.999397	0.111494	5.84018	1	15	microtubule cytoskeleton organization
GO:0072503	0.999397	0.111494	5.84018	1	15	cellular divalent inorganic cation homeostasis
GO:0034404	0.999397	0.111494	5.84018	1	15	nucleobase-containing small molecule biosynthetic process
GO:0070972	0.999397	0.111494	5.84018	1	15	protein localization to endoplasmic reticulum
GO:1901700	0.999397	0.111494	5.84018	1	15	response to oxygen-containing compound
GO:0002181	0.999404	0.212451	9.73363	3	25	cytoplasmic translation
GO:0009069	0.999404	0.212451	9.73363	3	25	serine family amino acid metabolic process
GO:0009059	0.99952	0.778824	367.931	325	945	macromolecule biosynthetic process
GO:0046488	0.999527	0.268211	13.2377	5	34	phosphatidylinositol metabolic process
GO:0071166	0.999633	0.104021	6.22952	1	16	ribonucleoprotein complex localization
GO:0006405	0.999633	0.104021	6.22952	1	16	RNA export from nucleus
GO:0009112	0.999633	0.104021	6.22952	1	16	nucleobase metabolic process
GO:0072507	0.999633	0.104021	6.22952	1	16	divalent inorganic cation homeostasis
GO:0010243	0.999633	0.104021	6.22952	1	16	response to organonitrogen compound
GO:0030435	0.999633	0.104021	6.22952	1	16	sporulation resulting in formation of a cellular spore
GO:0031505	0.999633	0.104021	6.22952	1	16	fungal-type cell wall organization
GO:0071426	0.999633	0.104021	6.22952	1	16	ribonucleoprotein complex export from nucleus
GO:0016070	0.999652	0.772432	362.87	319	932	RNA metabolic process
GO:0044270	0.999655	0.379614	23.7501	12	61	cellular nitrogen compound catabolic process
GO:0030003	0.999676	0.282572	15.1845	6	39	cellular cation homeostasis
GO:0009150	0.999703	0.387303	25.3074	13	65	purine ribonucleotide metabolic process
GO:0006163	0.999703	0.387303	25.3074	13	65	purine nucleotide metabolic process
GO:0034976	0.999716	0.155824	8.56559	2	22	response to endoplasmic reticulum stress
GO:0016197	0.999716	0.155824	8.56559	2	22	endosomal transport
GO:0009066	0.999744	0.194595	10.5123	3	27	aspartate family amino acid metabolic process
GO:0006470	0.999776	0.0974819	6.61887	1	17	protein dephosphorylation
GO:0061640	0.999776	0.0974819	6.61887	1	17	cytoskeleton-dependent cytokinesis
GO:0006611	0.999776	0.0974819	6.61887	1	17	protein export from nucleus
GO:0051493	0.999776	0.0974819	6.61887	1	17	regulation of cytoskeleton organization
GO:0072522	0.999777	0.274154	15.5738	6	40	purine-containing compound biosynthetic process
GO:0035556	0.999781	0.379846	25.6968	13	66	intracellular signal transduction
GO:0006400	0.999798	0.222184	12.459	4	32	tRNA modification
GO:0009123	0.999798	0.222184	12.459	4	32	nucleoside monophosphate metabolic process
GO:0007015	0.99982	0.148346	8.95494	2	23	actin filament organization
GO:0098771	0.999846	0.266217	15.9632	6	41	inorganic ion homeostasis
GO:0055080	0.999846	0.266217	15.9632	6	41	cation homeostasis
GO:0090501	0.999846	0.266217	15.9632	6	41	RNA phosphodiester bond hydrolysis
GO:0051168	0.999864	0.0917122	7.00821	1	18	nuclear export
GO:0044743	0.999864	0.0917122	7.00821	1	18	protein transmembrane import into intracellular organelle
GO:0006352	0.999886	0.141548	9.34429	2	24	DNA-templated transcription, initiation
GO:0006873	0.999895	0.258722	16.3525	6	42	cellular ion homeostasis
GO:0009260	0.999895	0.278466	17.9099	7	46	ribonucleotide biosynthetic process
GO:0006650	0.999895	0.278466	17.9099	7	46	glycerophospholipid metabolic process
GO:0043414	0.999895	0.278466	17.9099	7	46	macromolecule methylation
GO:0072521	0.999898	0.373294	28.0329	14	72	purine-containing compound metabolic process
GO:0048583	0.999911	0.20721	13.2377	4	34	regulation of response to stimulus
GO:0031123	0.999917	0.0865836	7.39756	1	19	RNA 3'-end processing
GO:0000910	0.999917	0.0865836	7.39756	1	19	cytokinesis
GO:1990542	0.999917	0.0865836	7.39756	1	19	mitochondrial transmembrane transport
GO:0022904	0.999928	0.135342	9.73363	2	25	respiratory electron transport chain
GO:0070085	0.999932	0.228323	15.1845	5	39	glycosylation
GO:0008652	0.999938	0.315961	22.9714	10	59	cellular amino acid biosynthetic process
GO:0009259	0.999945	0.360567	28.8115	14	74	ribonucleotide metabolic process
GO:1901360	0.999947	0.771879	546.251	489	1403	organic cyclic compound metabolic process
GO:0065002	0.999949	0.0819948	7.7869	1	20	intracellular protein transmembrane transport
GO:1901607	0.999951	0.281703	20.246	8	52	alpha-amino acid biosynthetic process
GO:0050801	0.999951	0.244914	17.1312	6	44	ion homeostasis
GO:0006839	0.999954	0.166537	12.0697	3	31	mitochondrial transport
GO:0016569	0.999954	0.166537	12.0697	3	31	covalent chromatin modification
GO:0016570	0.999954	0.166537	12.0697	3	31	histone modification
GO:0007017	0.999954	0.166537	12.0697	3	31	microtubule-based process
GO:0006486	0.999961	0.194109	14.0164	4	36	protein glycosylation
GO:0009101	0.999961	0.194109	14.0164	4	36	glycoprotein biosynthetic process
GO:0043413	0.999961	0.194109	14.0164	4	36	macromolecule glycosylation
GO:0098655	0.999963	0.418275	40.1026	22	103	cation transmembrane transport
GO:0046390	0.999965	0.258273	19.0779	7	49	ribose phosphate biosynthetic process
GO:0046700	0.999967	0.290227	22.1927	9	57	heterocycle catabolic process
GO:0071852	0.999969	0.0778649	8.17625	1	21	fungal-type cell wall organization or biogenesis
GO:0001510	0.999969	0.0778649	8.17625	1	21	RNA methylation
GO:0048646	0.999969	0.0778649	8.17625	1	21	anatomical structure formation involved in morphogenesis
GO:0016311	0.99997	0.160732	12.459	3	32	dephosphorylation
GO:0006414	0.999971	0.124418	10.5123	2	27	translational elongation
GO:0097435	0.999971	0.124418	10.5123	2	27	supramolecular fiber organization
GO:0050790	0.999971	0.124418	10.5123	2	27	regulation of catalytic activity
GO:0045333	0.999976	0.269244	21.0246	8	54	cellular respiration
GO:0019693	0.999979	0.342992	29.9796	14	77	ribose phosphate metabolic process
GO:0071806	0.999981	0.0741283	8.56559	1	22	protein transmembrane transport
GO:0006888	0.999981	0.0741283	8.56559	1	22	endoplasmic reticulum to Golgi vesicle-mediated transport
GO:0022411	0.999982	0.119586	10.9017	2	28	cellular component disassembly
GO:0010256	0.999982	0.119586	10.9017	2	28	endomembrane system organization
GO:0010033	0.999983	0.182548	14.7951	4	38	response to organic substance
GO:0009100	0.999983	0.182548	14.7951	4	38	glycoprotein metabolic process
GO:0000398	0.999985	0.226727	18.2992	6	47	mRNA splicing, via spliceosome
GO:0000375	0.999985	0.226727	18.2992	6	47	RNA splicing, via transesterification reactions
GO:0000377	0.999985	0.226727	18.2992	6	47	RNA splicing, via transesterification reactions with bulged adenosine as nucleophile
GO:0090305	0.999985	0.226727	18.2992	6	47	nucleic acid phosphodiester bond hydrolysis
GO:0006310	0.999988	0.150245	13.2377	3	34	DNA recombination
GO:0051604	0.999989	0.0707314	8.95494	1	23	protein maturation
GO:0050657	0.999989	0.0707314	8.95494	1	23	nucleic acid transport
GO:0050658	0.999989	0.0707314	8.95494	1	23	RNA transport
GO:0031503	0.999989	0.0707314	8.95494	1	23	protein-containing complex localization
GO:0051236	0.999989	0.0707314	8.95494	1	23	establishment of RNA localization
GO:0006417	0.999989	0.115112	11.291	2	29	regulation of translation
GO:0071824	0.999989	0.177264	15.1845	4	39	protein-DNA complex subunit organization
GO:0065004	0.999989	0.177264	15.1845	4	39	protein-DNA complex assembly
GO:0098662	0.99999	0.358676	35.0411	17	90	inorganic cation transmembrane transport
GO:0062197	0.999992	0.145494	13.6271	3	35	cellular response to chemical stress
GO:0006338	0.999992	0.267483	23.7501	9	61	chromatin remodeling
GO:0034248	0.999993	0.110958	11.6804	2	30	regulation of cellular amide metabolic process
GO:0055082	0.999993	0.216013	19.0779	6	49	cellular chemical homeostasis
GO:0015980	0.999995	0.262333	24.1394	9	62	energy derivation by oxidation of organic compounds
GO:0019725	0.999995	0.230346	21.0246	7	54	cellular homeostasis
GO:0098660	0.999995	0.354943	37.3771	18	96	inorganic ion transmembrane transport
GO:0006913	0.999996	0.10709	12.0697	2	31	nucleocytoplasmic transport
GO:0010608	0.999996	0.10709	12.0697	2	31	posttranscriptional regulation of gene expression
GO:0051169	0.999996	0.10709	12.0697	2	31	nuclear transport
GO:0006403	0.999996	0.0647869	9.73363	1	25	RNA localization
GO:0034599	0.999996	0.0647869	9.73363	1	25	cellular response to oxidative stress
GO:0034220	0.999996	0.461513	65.41	39	168	ion transmembrane transport
GO:0030029	0.999997	0.10348	12.459	2	32	actin filament-based process
GO:0030036	0.999997	0.10348	12.459	2	32	actin cytoskeleton organization
GO:0065009	0.999997	0.10348	12.459	2	32	regulation of molecular function
GO:0015931	0.999997	0.10348	12.459	2	32	nucleobase-containing compound transport
GO:0007165	0.999997	0.361339	40.8812	20	105	signal transduction
GO:0006091	0.999998	0.366259	42.4386	21	109	generation of precursor metabolites and energy
GO:0023052	0.999998	0.356996	41.2706	20	106	signaling
GO:1901565	0.999998	0.421508	57.6231	32	148	organonitrogen compound catabolic process
GO:0140014	0.999998	0.0597569	10.5123	1	27	mitotic nuclear division
GO:0006820	0.999999	0.583584	146.004	105	375	anion transport
GO:0071702	0.999999	0.575327	140.554	100	361	organic substance transport
GO:0045892	0.999999	0.0969372	13.2377	2	34	negative regulation of transcription, DNA-templated
GO:1903507	0.999999	0.0969372	13.2377	2	34	negative regulation of nucleic acid-templated transcription
GO:1902679	0.999999	0.0969372	13.2377	2	34	negative regulation of RNA biosynthetic process
GO:0009653	0.999999	0.0575213	10.9017	1	28	anatomical structure morphogenesis
GO:0048878	0.999999	0.193134	21.0246	6	54	chemical homeostasis
GO:0045893	0.999999	0.171772	19.4673	5	50	positive regulation of transcription, DNA-templated
GO:0022618	0.999999	0.0939632	13.6271	2	35	ribonucleoprotein complex assembly
GO:0007154	0.999999	0.349777	43.996	21	113	cell communication
GO:0071103	0.999999	0.189118	21.414	6	55	DNA conformation change
GO:0017038	0.999999	0.0554455	11.291	1	29	protein import
GO:0044265	1	0.400845	58.0124	31	149	cellular macromolecule catabolic process
GO:0045934	1	0.091164	14.0164	2	36	negative regulation of nucleobase-containing compound metabolic process
GO:0070925	1	0.091164	14.0164	2	36	organelle assembly
GO:0051253	1	0.091164	14.0164	2	36	negative regulation of RNA metabolic process
GO:0042592	1	0.231091	26.8648	9	69	homeostatic process
GO:0009165	1	0.216349	25.3074	8	65	nucleotide biosynthetic process
GO:1901293	1	0.216349	25.3074	8	65	nucleoside phosphate biosynthetic process
GO:0010564	1	0.0535127	11.6804	1	30	regulation of cell cycle process
GO:0046034	1	0.164334	20.246	5	52	ATP metabolic process
GO:0061919	1	0.164334	20.246	5	52	process utilizing autophagic mechanism
GO:0006914	1	0.164334	20.246	5	52	autophagy
GO:1903508	1	0.164334	20.246	5	52	positive regulation of nucleic acid-templated transcription
GO:1902680	1	0.164334	20.246	5	52	positive regulation of RNA biosynthetic process
GO:0071826	1	0.0885249	14.4058	2	37	ribonucleoprotein complex subunit organization
GO:0045944	1	0.0860323	14.7951	2	38	positive regulation of transcription by RNA polymerase II
GO:0006796	1	0.605789	206.353	154	530	phosphate-containing compound metabolic process
GO:0009117	1	0.302892	40.1026	17	103	nucleotide metabolic process
GO:0006753	1	0.302892	40.1026	17	103	nucleoside phosphate metabolic process
GO:0009890	1	0.113158	17.1312	3	44	negative regulation of biosynthetic process
GO:0031327	1	0.113158	17.1312	3	44	negative regulation of cellular biosynthetic process
GO:0031324	1	0.134297	19.4673	4	50	negative regulation of cellular metabolic process
GO:0051254	1	0.154293	21.414	5	55	positive regulation of RNA metabolic process
GO:0051172	1	0.110421	17.5205	3	45	negative regulation of nitrogen compound metabolic process
GO:0006333	1	0.0484394	12.8484	1	33	chromatin assembly or disassembly
GO:0031497	1	0.0484394	12.8484	1	33	chromatin assembly
GO:0009451	1	0.131388	19.8566	4	51	RNA modification
GO:0006260	1	0.107811	17.9099	3	46	DNA replication
GO:0034655	1	0.107811	17.9099	3	46	nucleobase-containing compound catabolic process
GO:0006793	1	0.592847	209.078	154	537	phosphorus metabolic process
GO:0032268	1	0.1286	20.246	4	52	regulation of cellular protein metabolic process
GO:0008380	1	0.165025	24.1394	6	62	RNA splicing
GO:0006323	1	0.0455545	13.6271	1	35	DNA packaging
GO:0010558	1	0.0773084	16.3525	2	42	negative regulation of macromolecule biosynthetic process
GO:2000113	1	0.0773084	16.3525	2	42	negative regulation of cellular macromolecule biosynthetic process
GO:0033043	1	0.0442357	14.0164	1	36	regulation of organelle organization
GO:0000280	1	0.0442357	14.0164	1	36	nuclear division
GO:0044087	1	0.0442357	14.0164	1	36	regulation of cellular component biogenesis
GO:0007010	1	0.12336	21.0246	4	54	cytoskeleton organization
GO:0045935	1	0.14264	22.9714	5	59	positive regulation of nucleobase-containing compound metabolic process
GO:0010557	1	0.14264	22.9714	5	59	positive regulation of macromolecule biosynthetic process
GO:0006725	1	0.682267	497.583	418	1278	cellular aromatic compound metabolic process
GO:0051726	1	0.0753934	16.7418	2	43	regulation of cell cycle
GO:0006811	1	0.571092	196.619	141	505	ion transport
GO:0090304	1	0.661563	407.255	332	1046	nucleic acid metabolic process
GO:0006401	1	0.0429902	14.4058	1	37	RNA catabolic process
GO:0043161	1	0.0429902	14.4058	1	37	proteasome-mediated ubiquitin-dependent protein catabolic process
GO:0009891	1	0.139991	23.3607	5	60	positive regulation of biosynthetic process
GO:0031328	1	0.139991	23.3607	5	60	positive regulation of cellular biosynthetic process
GO:0051246	1	0.120893	21.414	4	55	regulation of protein metabolic process
GO:0048285	1	0.041812	14.7951	1	38	organelle fission
GO:0006457	1	0.0963919	19.8566	3	51	protein folding
GO:0090407	1	0.298946	49.8362	21	128	organophosphate biosynthetic process
GO:0018193	1	0.0701706	17.9099	2	46	peptidyl-amino acid modification
GO:0016567	1	0.0396369	15.5738	1	40	protein ubiquitination
GO:0008033	1	0.111925	22.9714	4	59	tRNA processing
GO:0048193	1	0.037674	16.3525	1	42	Golgi vesicle transport
GO:0032446	1	0.0367626	16.7418	1	43	protein modification by small protein conjugation
GO:0044238	1	0.680716	943.773	848	2424	primary metabolic process
GO:0006325	1	0.22044	40.1026	13	103	chromatin organization
GO:0006413	1	0.123844	26.0861	5	67	translational initiation
GO:0006399	1	0.208147	38.9345	12	100	tRNA metabolic process
GO:0010604	1	0.117989	27.2542	5	70	positive regulation of macromolecule metabolic process
GO:0010629	1	0.0342715	17.9099	1	46	negative regulation of gene expression
GO:0006139	1	0.638012	465.268	376	1195	nucleobase-containing compound metabolic process
GO:0051173	1	0.116156	27.6435	5	71	positive regulation of nitrogen compound metabolic process
GO:0046483	1	0.638769	495.636	403	1273	heterocycle metabolic process
GO:1901137	1	0.231586	47.1108	16	121	carbohydrate derivative biosynthetic process
GO:0010498	1	0.0327875	18.6886	1	48	proteasomal protein catabolic process
GO:0051301	1	0.0958459	26.4755	4	68	cell division
GO:0009893	1	0.110974	28.8115	5	74	positive regulation of metabolic process
GO:0031325	1	0.110974	28.8115	5	74	positive regulation of cellular metabolic process
GO:0000003	1	0.0767512	24.5287	3	63	reproduction
GO:0061024	1	0.0558951	22.1927	2	57	membrane organization
GO:0006605	1	0.0307841	19.8566	1	51	protein targeting
GO:0019637	1	0.313076	76.701	34	197	organophosphate metabolic process
GO:0048523	1	0.100474	31.537	5	81	negative regulation of cellular process
GO:0070647	1	0.0279307	21.8033	1	56	protein modification by small protein conjugation or removal
GO:0051128	1	0.0279307	21.8033	1	56	regulation of cellular component organization
GO:0010467	1	0.592486	418.157	322	1074	gene expression
GO:0006511	1	0.0494481	24.9181	2	64	ubiquitin-dependent protein catabolic process
GO:0009892	1	0.0965439	32.705	5	84	negative regulation of metabolic process
GO:0019941	1	0.0478651	25.6968	2	66	modification-dependent protein catabolic process
GO:0036211	1	0.408533	137.828	77	354	protein modification process
GO:0007005	1	0.0264548	22.9714	1	59	mitochondrion organization
GO:0006397	1	0.107484	35.4304	6	91	mRNA processing
GO:0010605	1	0.0792561	31.537	4	81	negative regulation of macromolecule metabolic process
GO:0044260	1	0.605643	546.251	437	1403	cellular macromolecule metabolic process
GO:1903047	1	0.0255529	23.7501	1	61	mitotic cell cycle process
GO:0006464	1	0.38938	131.988	71	339	cellular protein modification process
GO:0051276	1	0.213378	59.5698	19	153	chromosome organization
GO:0000278	1	0.0239181	25.3074	1	65	mitotic cell cycle
GO:0044237	1	0.612978	986.99	867	2535	cellular metabolic process
GO:0043632	1	0.0406679	29.9796	2	77	modification-dependent macromolecule catabolic process
GO:0051603	1	0.0401169	30.3689	2	78	proteolysis involved in cellular protein catabolic process
GO:0044257	1	0.0401169	30.3689	2	78	cellular protein catabolic process
GO:0050896	1	0.358742	134.324	68	345	response to stimulus
GO:0065008	1	0.13235	48.2788	10	124	regulation of biological quality
GO:0006281	1	0.100767	43.6067	7	112	DNA repair
GO:0030163	1	0.0380507	31.9263	2	82	protein catabolic process

## Sheet: GO_H3K27me3_BPOverrep_and upreg
GOBPID	Pvalue	OddsRatio	ExpCount	Count	Size	Term
GO:0000272	6.30851e-13	5.34802	13.7996	42	84	polysaccharide catabolic process
GO:0005976	2.37063e-11	4.41655	15.6067	43	95	polysaccharide metabolic process
GO:0019748	3.20204e-11	3.61055	21.6851	53	132	secondary metabolic process
GO:0016052	3.41156e-11	3.78115	19.878	50	121	carbohydrate catabolic process
GO:0044550	1.69735e-10	3.87725	17.578	45	107	secondary metabolite biosynthetic process
GO:0005975	1.09388e-09	2.34811	48.7914	89	297	carbohydrate metabolic process
GO:0009404	1.55768e-09	8.22103	5.9141	22	36	toxin metabolic process
GO:0043385	1.55768e-09	8.22103	5.9141	22	36	mycotoxin metabolic process
GO:0009403	4.11785e-08	7.61459	5.25698	19	32	toxin biosynthetic process
GO:0043386	4.11785e-08	7.61459	5.25698	19	32	mycotoxin biosynthetic process
GO:0044264	6.40987e-08	5.23225	7.88547	24	48	cellular polysaccharide metabolic process
GO:0044275	5.607e-06	5.18887	5.58554	17	34	cellular carbohydrate catabolic process
GO:0010393	1.68956e-05	20.5723	1.64281	8	10	galacturonan metabolic process
GO:0045488	1.68956e-05	20.5723	1.64281	8	10	pectin metabolic process
GO:0016998	1.75497e-05	4.8765	5.42126	16	33	cell wall macromolecule catabolic process
GO:0044347	2.28092e-05	8.10574	2.95705	11	18	cell wall polysaccharide catabolic process
GO:0017000	2.98429e-05	3.52178	8.5426	21	52	antibiotic biosynthetic process
GO:0017144	4.19317e-05	3.41076	8.70688	21	53	drug metabolic process
GO:0016999	4.19317e-05	3.41076	8.70688	21	53	antibiotic metabolic process
GO:0010383	4.30268e-05	5.59643	4.10702	13	25	cell wall polysaccharide metabolic process
GO:0044262	4.57775e-05	2.75786	13.3067	28	81	cellular carbohydrate metabolic process
GO:0045490	8.33837e-05	17.9747	1.47853	7	9	pectin catabolic process
GO:0045493	8.66908e-05	7.35818	2.79277	10	17	xylan catabolic process
GO:0010410	8.75137e-05	6.30092	3.28561	11	20	hemicellulose metabolic process
GO:0045491	8.75137e-05	6.30092	3.28561	11	20	xylan metabolic process
GO:0044036	0.000148292	3.76289	6.24267	16	38	cell wall macromolecule metabolic process
GO:0044247	0.000156745	5.66923	3.44989	11	21	cellular polysaccharide catabolic process
GO:0030243	0.000300276	5.71981	3.12133	10	19	cellulose metabolic process
GO:0030245	0.000300276	5.71981	3.12133	10	19	cellulose catabolic process
GO:0051275	0.000300276	5.71981	3.12133	10	19	beta-glucan catabolic process
GO:0044042	0.000362765	4.41902	4.2713	12	26	glucan metabolic process
GO:0009251	0.000513038	5.14638	3.28561	10	20	glucan catabolic process
GO:0008152	0.000668088	1.39036	531.941	565	3238	metabolic process
GO:0006073	0.00105065	4.04489	4.10702	11	25	cellular glucan metabolic process
GO:0071554	0.0011108	2.30572	12.8139	24	78	cell wall organization or biogenesis
GO:0051273	0.00131152	4.28623	3.61418	10	22	beta-glucan metabolic process
GO:1901575	0.00132898	1.51731	61.2767	83	373	organic substance catabolic process
GO:0009057	0.00188669	1.64704	37.1274	54	226	macromolecule catabolic process
GO:1901072	0.00222694	7.68804	1.64281	6	10	glucosamine-containing compound catabolic process
GO:0046348	0.00222694	7.68804	1.64281	6	10	amino sugar catabolic process
GO:0006032	0.00222694	7.68804	1.64281	6	10	chitin catabolic process
GO:0006666	0.00314283	20.4598	0.821403	4	5	3-keto-sphinganine metabolic process
GO:0006672	0.00314283	20.4598	0.821403	4	5	ceramide metabolic process
GO:0072330	0.00344892	2.14772	12.3211	22	75	monocarboxylic acid biosynthetic process
GO:0006026	0.00422349	6.1487	1.80709	6	11	aminoglycan catabolic process
GO:0030148	0.00427792	8.53237	1.31425	5	8	sphingolipid biosynthetic process
GO:0006665	0.0054365	3.55471	3.61418	9	22	sphingolipid metabolic process
GO:0009116	0.00676306	2.48557	7.06407	14	43	nucleoside metabolic process
GO:0046519	0.00820277	10.227	0.985684	4	6	sphingoid metabolic process
GO:1901136	0.0101497	3.41908	3.28561	8	20	carbohydrate derivative catabolic process
GO:0009308	0.0104464	2.85266	4.59986	10	28	amine metabolic process
GO:1901657	0.0104792	2.3239	7.39263	14	45	glycosyl compound metabolic process
GO:0032787	0.0152106	1.62452	22.0136	32	134	monocarboxylic acid metabolic process
GO:0019441	0.0155016	15.3228	0.657123	3	4	tryptophan catabolic process to kynurenine
GO:0042180	0.0190326	2.92898	3.61418	8	22	cellular ketone metabolic process
GO:0009056	0.0194528	1.31875	71.1335	87	433	catabolic process
GO:0006022	0.0258179	2.98737	3.12133	7	19	aminoglycan metabolic process
GO:0009445	0.0269559	Inf	0.328561	2	2	putrescine metabolic process
GO:0006481	0.0269559	Inf	0.328561	2	2	C-terminal protein methylation
GO:0010412	0.0269559	Inf	0.328561	2	2	mannan metabolic process
GO:0009821	0.0269559	Inf	0.328561	2	2	alkaloid biosynthetic process
GO:0030149	0.0269559	Inf	0.328561	2	2	sphingolipid catabolic process
GO:0046513	0.0269559	Inf	0.328561	2	2	ceramide biosynthetic process
GO:0046514	0.0269559	Inf	0.328561	2	2	ceramide catabolic process
GO:0070189	0.0340397	7.65925	0.821403	3	5	kynurenine metabolic process
GO:0006569	0.0340397	7.65925	0.821403	3	5	tryptophan catabolic process
GO:0042436	0.0340397	7.65925	0.821403	3	5	indole-containing compound catabolic process
GO:0042402	0.0340397	7.65925	0.821403	3	5	cellular biogenic amine catabolic process
GO:0046218	0.0340397	7.65925	0.821403	3	5	indolalkylamine catabolic process
GO:0044242	0.0351747	3.07003	2.62849	6	16	cellular lipid catabolic process
GO:0006030	0.0351747	3.07003	2.62849	6	16	chitin metabolic process
GO:0009074	0.0481809	3.19514	2.13565	5	13	aromatic amino acid family catabolic process
GO:0098869	0.0545269	1.86469	7.39263	12	45	cellular oxidant detoxification
GO:0046416	0.0598766	5.10473	0.985684	3	6	D-amino acid metabolic process
GO:0046164	0.0598766	5.10473	0.985684	3	6	alcohol catabolic process
GO:1901071	0.0611017	2.55692	2.95705	6	18	glucosamine-containing compound metabolic process
GO:0006508	0.0612798	1.30057	43.3701	53	264	proteolysis
GO:0006643	0.0616671	1.8791	6.73551	11	41	membrane lipid metabolic process
GO:0006040	0.0697297	2.23801	3.77846	7	23	amino sugar metabolic process
GO:0019405	0.0720322	10.2006	0.492842	2	3	alditol catabolic process
GO:0009820	0.0720322	10.2006	0.492842	2	3	alkaloid metabolic process
GO:0006522	0.0720322	10.2006	0.492842	2	3	alanine metabolic process
GO:0019563	0.0720322	10.2006	0.492842	2	3	glycerol catabolic process
GO:0009078	0.0720322	10.2006	0.492842	2	3	pyruvate family amino acid metabolic process
GO:0006071	0.0720322	10.2006	0.492842	2	3	glycerol metabolic process
GO:0016042	0.0827379	1.76066	7.06407	11	43	lipid catabolic process
GO:0097237	0.0832551	1.70785	7.88547	12	48	cellular response to toxic substance
GO:1990748	0.0832551	1.70785	7.88547	12	48	cellular detoxification
GO:0030638	0.0850019	2.55468	2.46421	5	15	polyketide metabolic process
GO:0072329	0.0850019	2.55468	2.46421	5	15	monocarboxylic acid catabolic process
GO:0032259	0.0854833	1.27772	39.7559	48	242	methylation
GO:1901616	0.0922836	3.82747	1.14996	3	7	organic hydroxy compound catabolic process
GO:0009310	0.0922836	3.82747	1.14996	3	7	amine catabolic process
GO:0098754	0.106847	1.61704	8.21403	12	50	detoxification
GO:0009636	0.106847	1.61704	8.21403	12	50	response to toxic substance
GO:0006576	0.107651	2.32178	2.62849	5	16	cellular biogenic amine metabolic process
GO:0044106	0.107651	2.32178	2.62849	5	16	cellular amine metabolic process
GO:0006468	0.1182	1.33357	21.5208	27	131	protein phosphorylation
GO:0042537	0.11985	2.55244	1.97137	4	12	benzene-containing compound metabolic process
GO:0055085	0.122495	1.14408	110.232	121	671	transmembrane transport
GO:0052553	0.128563	5.09885	0.657123	2	4	modulation by symbiont of host immune response
GO:0019400	0.128563	5.09885	0.657123	2	4	alditol metabolic process
GO:0018410	0.128563	5.09885	0.657123	2	4	C-terminal protein amino acid modification
GO:0006772	0.128563	5.09885	0.657123	2	4	thiamine metabolic process
GO:0046466	0.128563	5.09885	0.657123	2	4	membrane lipid catabolic process
GO:0042723	0.128563	5.09885	0.657123	2	4	thiamine-containing compound metabolic process
GO:0043687	0.128563	5.09885	0.657123	2	4	post-translational protein modification
GO:0006568	0.13022	3.06112	1.31425	3	8	tryptophan metabolic process
GO:0006586	0.13022	3.06112	1.31425	3	8	indolalkylamine metabolic process
GO:0034440	0.13022	3.06112	1.31425	3	8	lipid oxidation
GO:0042430	0.13022	3.06112	1.31425	3	8	indole-containing compound metabolic process
GO:0044403	0.13022	3.06112	1.31425	3	8	biological process involved in symbiotic interaction
GO:0051701	0.13022	3.06112	1.31425	3	8	biological process involved in interaction with host
GO:0006629	0.152517	1.20756	39.7559	46	242	lipid metabolic process
GO:0046467	0.163684	1.70274	4.59986	7	28	membrane lipid biosynthetic process
GO:0006308	0.164281	Inf	0.164281	1	1	DNA catabolic process
GO:0009446	0.164281	Inf	0.164281	1	1	putrescine biosynthetic process
GO:0009436	0.164281	Inf	0.164281	1	1	glyoxylate catabolic process
GO:0019413	0.164281	Inf	0.164281	1	1	acetate biosynthetic process
GO:0009733	0.164281	Inf	0.164281	1	1	response to auxin
GO:0015791	0.164281	Inf	0.164281	1	1	polyol transport
GO:0015798	0.164281	Inf	0.164281	1	1	myo-inositol transport
GO:0034310	0.164281	Inf	0.164281	1	1	primary alcohol catabolic process
GO:0006681	0.164281	Inf	0.164281	1	1	galactosylceramide metabolic process
GO:0006683	0.164281	Inf	0.164281	1	1	galactosylceramide catabolic process
GO:0006687	0.164281	Inf	0.164281	1	1	glycosphingolipid metabolic process
GO:0006677	0.164281	Inf	0.164281	1	1	glycosylceramide metabolic process
GO:0051066	0.164281	Inf	0.164281	1	1	dihydrobiopterin metabolic process
GO:0007602	0.164281	Inf	0.164281	1	1	phototransduction
GO:0046355	0.164281	Inf	0.164281	1	1	mannan catabolic process
GO:2001310	0.164281	Inf	0.164281	1	1	gliotoxin biosynthetic process
GO:0071932	0.164281	Inf	0.164281	1	1	replication fork reversal
GO:0046477	0.164281	Inf	0.164281	1	1	glycosylceramide catabolic process
GO:0046479	0.164281	Inf	0.164281	1	1	glycosphingolipid catabolic process
GO:0070973	0.164281	Inf	0.164281	1	1	protein localization to endoplasmic reticulum exit site
GO:0044417	0.164281	Inf	0.164281	1	1	translocation of molecules into host
GO:0005982	0.164281	Inf	0.164281	1	1	starch metabolic process
GO:0140415	0.164281	Inf	0.164281	1	1	effector-mediated modulation of host defenses by symbiont
GO:0140418	0.164281	Inf	0.164281	1	1	effector-mediated modulation of host process by symbiont
GO:0140404	0.164281	Inf	0.164281	1	1	effector-mediated modulation of host innate immune response by symbiont
GO:0035834	0.164281	Inf	0.164281	1	1	indole alkaloid metabolic process
GO:0035835	0.164281	Inf	0.164281	1	1	indole alkaloid biosynthetic process
GO:0006068	0.164281	Inf	0.164281	1	1	ethanol catabolic process
GO:0044806	0.164281	Inf	0.164281	1	1	G-quadruplex DNA unwinding
GO:0030639	0.164281	Inf	0.164281	1	1	polyketide biosynthetic process
GO:0035998	0.164281	Inf	0.164281	1	1	7,8-dihydroneopterin 3'-triphosphate biosynthetic process
GO:0018958	0.186327	2.0408	2.29993	4	14	phenol-containing compound metabolic process
GO:0016054	0.187105	1.44178	8.21403	11	50	organic acid catabolic process
GO:0006099	0.189766	1.70173	3.94274	6	24	tricarboxylic acid cycle
GO:0008299	0.190212	1.82271	3.12133	5	19	isoprenoid biosynthetic process
GO:0075136	0.191578	3.39828	0.821403	2	5	response to host
GO:0052572	0.191578	3.39828	0.821403	2	5	response to host immune response
GO:0009712	0.191578	3.39828	0.821403	2	5	catechol-containing compound metabolic process
GO:0019566	0.191578	3.39828	0.821403	2	5	arabinose metabolic process
GO:0006635	0.191578	3.39828	0.821403	2	5	fatty acid beta-oxidation
GO:0046373	0.191578	3.39828	0.821403	2	5	L-arabinose metabolic process
GO:0070988	0.191578	3.39828	0.821403	2	5	demethylation
GO:0046174	0.191578	3.39828	0.821403	2	5	polyol catabolic process
GO:0052173	0.191578	3.39828	0.821403	2	5	response to defenses of other organism
GO:0042744	0.191578	3.39828	0.821403	2	5	hydrogen peroxide catabolic process
GO:0052200	0.191578	3.39828	0.821403	2	5	response to host defenses
GO:0009395	0.191578	3.39828	0.821403	2	5	phospholipid catabolic process
GO:0046395	0.199614	1.48312	6.57123	9	40	carboxylic acid catabolic process
GO:0006721	0.217974	2.18528	1.64281	3	10	terpenoid metabolic process
GO:0006720	0.221659	1.70072	3.28561	5	20	isoprenoid metabolic process
GO:0044282	0.233676	1.30093	11.3354	14	69	small molecule catabolic process
GO:0009072	0.246292	1.53069	4.2713	6	26	aromatic amino acid family metabolic process
GO:0019395	0.257429	2.54799	0.985684	2	6	fatty acid oxidation
GO:0006595	0.257429	2.54799	0.985684	2	6	polyamine metabolic process
GO:0006596	0.257429	2.54799	0.985684	2	6	polyamine biosynthetic process
GO:0120254	0.257429	2.54799	0.985684	2	6	olefinic compound metabolic process
GO:0009062	0.257429	2.54799	0.985684	2	6	fatty acid catabolic process
GO:0042743	0.257429	2.54799	0.985684	2	6	hydrogen peroxide metabolic process
GO:0009313	0.257429	2.54799	0.985684	2	6	oligosaccharide catabolic process
GO:0008610	0.262005	1.19679	19.0566	22	116	lipid biosynthetic process
GO:0008643	0.2641	1.2387	13.471	16	82	carbohydrate transport
GO:0006081	0.265484	1.91159	1.80709	3	11	cellular aldehyde metabolic process
GO:0006307	0.301605	5.09299	0.328561	1	2	DNA dealkylation involved in DNA repair
GO:0006427	0.301605	5.09299	0.328561	1	2	histidyl-tRNA aminoacylation
GO:0006419	0.301605	5.09299	0.328561	1	2	alanyl-tRNA aminoacylation
GO:0019374	0.301605	5.09299	0.328561	1	2	galactolipid metabolic process
GO:0019376	0.301605	5.09299	0.328561	1	2	galactolipid catabolic process
GO:0019377	0.301605	5.09299	0.328561	1	2	glycolipid catabolic process
GO:0051606	0.301605	5.09299	0.328561	1	2	detection of stimulus
GO:0009254	0.301605	5.09299	0.328561	1	2	peptidoglycan turnover
GO:0036092	0.301605	5.09299	0.328561	1	2	phosphatidylinositol-3-phosphate biosynthetic process
GO:0009725	0.301605	5.09299	0.328561	1	2	response to hormone
GO:0080111	0.301605	5.09299	0.328561	1	2	DNA demethylation
GO:0008203	0.301605	5.09299	0.328561	1	2	cholesterol metabolic process
GO:0001731	0.301605	5.09299	0.328561	1	2	formation of translation preinitiation complex
GO:0009581	0.301605	5.09299	0.328561	1	2	detection of external stimulus
GO:0009582	0.301605	5.09299	0.328561	1	2	detection of abiotic stimulus
GO:0009583	0.301605	5.09299	0.328561	1	2	detection of light stimulus
GO:0009690	0.301605	5.09299	0.328561	1	2	cytokinin metabolic process
GO:0009691	0.301605	5.09299	0.328561	1	2	cytokinin biosynthetic process
GO:0006695	0.301605	5.09299	0.328561	1	2	cholesterol biosynthetic process
GO:1901336	0.301605	5.09299	0.328561	1	2	lactone biosynthetic process
GO:0033494	0.301605	5.09299	0.328561	1	2	ferulate metabolic process
GO:0019588	0.301605	5.09299	0.328561	1	2	anaerobic glycerol catabolic process
GO:0008614	0.301605	5.09299	0.328561	1	2	pyridoxine metabolic process
GO:0008615	0.301605	5.09299	0.328561	1	2	pyridoxine biosynthetic process
GO:0001676	0.301605	5.09299	0.328561	1	2	long-chain fatty acid metabolic process
GO:0019662	0.301605	5.09299	0.328561	1	2	non-glycolytic fermentation
GO:0010817	0.301605	5.09299	0.328561	1	2	regulation of hormone levels
GO:2001308	0.301605	5.09299	0.328561	1	2	gliotoxin metabolic process
GO:0070989	0.301605	5.09299	0.328561	1	2	oxidative demethylation
GO:0042445	0.301605	5.09299	0.328561	1	2	hormone metabolic process
GO:0042446	0.301605	5.09299	0.328561	1	2	hormone biosynthetic process
GO:0046176	0.301605	5.09299	0.328561	1	2	aldonic acid catabolic process
GO:0046177	0.301605	5.09299	0.328561	1	2	D-gluconate catabolic process
GO:0034754	0.301605	5.09299	0.328561	1	2	cellular hormone metabolic process
GO:0035552	0.301605	5.09299	0.328561	1	2	oxidative single-stranded DNA demethylation
GO:0035510	0.301605	5.09299	0.328561	1	2	DNA dealkylation
GO:0035511	0.301605	5.09299	0.328561	1	2	oxidative DNA demethylation
GO:0052167	0.301605	5.09299	0.328561	1	2	modulation by symbiont of host innate immune response
GO:0033539	0.301605	5.09299	0.328561	1	2	fatty acid beta-oxidation using acyl-CoA dehydrogenase
GO:0042545	0.301605	5.09299	0.328561	1	2	cell wall modification
GO:0015074	0.301605	5.09299	0.328561	1	2	DNA integration
GO:0043651	0.301605	5.09299	0.328561	1	2	linoleic acid metabolic process
GO:0044419	0.314028	1.69871	1.97137	3	12	biological process involved in interspecies interaction between organisms
GO:0019321	0.323487	2.03782	1.14996	2	7	pentose metabolic process
GO:0016114	0.323487	2.03782	1.14996	2	7	terpenoid biosynthetic process
GO:0006570	0.323487	2.03782	1.14996	2	7	tyrosine metabolic process
GO:0006573	0.323487	2.03782	1.14996	2	7	valine metabolic process
GO:0006656	0.323487	2.03782	1.14996	2	7	phosphatidylcholine biosynthetic process
GO:0046470	0.323487	2.03782	1.14996	2	7	phosphatidylcholine metabolic process
GO:0006631	0.330901	1.27493	6.57123	8	40	fatty acid metabolic process
GO:1901606	0.338114	1.32991	4.76414	6	29	alpha-amino acid catabolic process
GO:0046434	0.362726	1.52841	2.13565	3	13	organophosphate catabolic process
GO:0043934	0.369664	1.27414	4.92842	6	30	sporulation
GO:0030154	0.369664	1.27414	4.92842	6	30	cell differentiation
GO:0044255	0.375912	1.08606	28.092	30	171	cellular lipid metabolic process
GO:1902222	0.38791	1.69771	1.31425	2	8	erythrose 4-phosphate/phosphoenolpyruvate family amino acid catabolic process
GO:0000023	0.38791	1.69771	1.31425	2	8	maltose metabolic process
GO:0071555	0.406975	1.18889	6.07839	7	37	cell wall organization
GO:0019752	0.415462	1.04279	55.1983	57	336	carboxylic acid metabolic process
GO:0052562	0.416392	2.54578	0.492842	1	3	suppression by symbiont of host immune response
GO:0006304	0.416392	2.54578	0.492842	1	3	DNA modification
GO:0006433	0.416392	2.54578	0.492842	1	3	prolyl-tRNA aminoacylation
GO:0009143	0.416392	2.54578	0.492842	1	3	nucleoside triphosphate catabolic process
GO:0052646	0.416392	2.54578	0.492842	1	3	alditol phosphate metabolic process
GO:0009298	0.416392	2.54578	0.492842	1	3	GDP-mannose biosynthetic process
GO:0009229	0.416392	2.54578	0.492842	1	3	thiamine diphosphate biosynthetic process
GO:0009204	0.416392	2.54578	0.492842	1	3	deoxyribonucleoside triphosphate catabolic process
GO:0006278	0.416392	2.54578	0.492842	1	3	RNA-dependent DNA biosynthetic process
GO:0000270	0.416392	2.54578	0.492842	1	3	peptidoglycan metabolic process
GO:0006591	0.416392	2.54578	0.492842	1	3	ornithine metabolic process
GO:0006572	0.416392	2.54578	0.492842	1	3	tyrosine catabolic process
GO:0006536	0.416392	2.54578	0.492842	1	3	glutamate metabolic process
GO:0019520	0.416392	2.54578	0.492842	1	3	aldonic acid metabolic process
GO:0019521	0.416392	2.54578	0.492842	1	3	D-gluconate metabolic process
GO:0046352	0.416392	2.54578	0.492842	1	3	disaccharide catabolic process
GO:0019673	0.416392	2.54578	0.492842	1	3	GDP-mannose metabolic process
GO:0042357	0.416392	2.54578	0.492842	1	3	thiamine diphosphate metabolic process
GO:0046487	0.416392	2.54578	0.492842	1	3	glyoxylate metabolic process
GO:0031297	0.416392	2.54578	0.492842	1	3	replication fork processing
GO:0031221	0.416392	2.54578	0.492842	1	3	arabinan metabolic process
GO:0031222	0.416392	2.54578	0.492842	1	3	arabinan catabolic process
GO:0046184	0.416392	2.54578	0.492842	1	3	aldehyde biosynthetic process
GO:0030203	0.416392	2.54578	0.492842	1	3	glycosaminoglycan metabolic process
GO:0015936	0.416392	2.54578	0.492842	1	3	coenzyme A metabolic process
GO:0033559	0.416392	2.54578	0.492842	1	3	unsaturated fatty acid metabolic process
GO:0044728	0.416392	2.54578	0.492842	1	3	DNA methylation or demethylation
GO:0006083	0.416392	2.54578	0.492842	1	3	acetate metabolic process
GO:0006072	0.416392	2.54578	0.492842	1	3	glycerol-3-phosphate metabolic process
GO:0042822	0.416392	2.54578	0.492842	1	3	pyridoxal phosphate metabolic process
GO:0042823	0.416392	2.54578	0.492842	1	3	pyridoxal phosphate biosynthetic process
GO:0042816	0.416392	2.54578	0.492842	1	3	vitamin B6 metabolic process
GO:0042819	0.416392	2.54578	0.492842	1	3	vitamin B6 biosynthetic process
GO:0046677	0.416392	2.54578	0.492842	1	3	response to antibiotic
GO:0045229	0.435901	1.15021	6.24267	7	38	external encapsulating structure organization
GO:0043207	0.449452	1.45477	1.47853	2	9	response to external biotic stimulus
GO:0051707	0.449452	1.45477	1.47853	2	9	response to other organism
GO:0016310	0.464042	1.02281	57.9911	59	353	phosphorylation
GO:0006694	0.46411	1.1316	5.42126	6	33	steroid biosynthetic process
GO:0043436	0.465164	1.02287	56.0197	57	341	oxoacid metabolic process
GO:0006082	0.494262	1.0114	57.4982	58	350	organic acid metabolic process
GO:0009060	0.494896	1.09088	5.58554	6	34	aerobic respiration
GO:0048869	0.494896	1.09088	5.58554	6	34	cellular developmental process
GO:0044281	0.495497	1.00762	92.49	93	563	small molecule metabolic process
GO:0006558	0.507322	1.27256	1.64281	2	10	L-phenylalanine metabolic process
GO:1902221	0.507322	1.27256	1.64281	2	10	erythrose 4-phosphate/phosphoenolpyruvate family amino acid metabolic process
GO:0005984	0.507322	1.27256	1.64281	2	10	disaccharide metabolic process
GO:0044248	0.508673	1.00653	52.7341	53	321	cellular catabolic process
GO:0006437	0.512335	1.69671	0.657123	1	4	tyrosyl-tRNA aminoacylation
GO:0006113	0.512335	1.69671	0.657123	1	4	fermentation
GO:0009200	0.512335	1.69671	0.657123	1	4	deoxyribonucleoside triphosphate metabolic process
GO:0019290	0.512335	1.69671	0.657123	1	4	siderophore biosynthetic process
GO:0009803	0.512335	1.69671	0.657123	1	4	cinnamic acid metabolic process
GO:0006863	0.512335	1.69671	0.657123	1	4	purine nucleobase transport
GO:0006828	0.512335	1.69671	0.657123	1	4	manganese ion transport
GO:0045005	0.512335	1.69671	0.657123	1	4	DNA-dependent DNA replication maintenance of fidelity
GO:0006562	0.512335	1.69671	0.657123	1	4	proline catabolic process
GO:0009698	0.512335	1.69671	0.657123	1	4	phenylpropanoid metabolic process
GO:0034308	0.512335	1.69671	0.657123	1	4	primary alcohol metabolic process
GO:0120256	0.512335	1.69671	0.657123	1	4	olefinic compound catabolic process
GO:0097502	0.512335	1.69671	0.657123	1	4	mannosylation
GO:0046185	0.512335	1.69671	0.657123	1	4	aldehyde catabolic process
GO:0046281	0.512335	1.69671	0.657123	1	4	cinnamic acid catabolic process
GO:0046271	0.512335	1.69671	0.657123	1	4	phenylpropanoid catabolic process
GO:1904823	0.512335	1.69671	0.657123	1	4	purine nucleobase transmembrane transport
GO:0018904	0.512335	1.69671	0.657123	1	4	ether metabolic process
GO:0006067	0.512335	1.69671	0.657123	1	4	ethanol metabolic process
GO:0007009	0.512335	1.69671	0.657123	1	4	plasma membrane organization
GO:0071421	0.512335	1.69671	0.657123	1	4	manganese ion transmembrane transport
GO:1901135	0.53879	0.995667	37.1274	37	226	carbohydrate derivative metabolic process
GO:0046394	0.549217	0.992351	24.1493	24	147	carboxylic acid biosynthetic process
GO:0006487	0.561064	1.13085	1.80709	2	11	protein N-linked glycosylation
GO:0042401	0.561064	1.13085	1.80709	2	11	cellular biogenic amine biosynthetic process
GO:0009311	0.561064	1.13085	1.80709	2	11	oligosaccharide metabolic process
GO:0009309	0.561064	1.13085	1.80709	2	11	amine biosynthetic process
GO:0030258	0.57263	1.01753	3.94274	4	24	lipid modification
GO:0009063	0.57263	1.01753	3.94274	4	24	cellular amino acid catabolic process
GO:0006418	0.583029	0.984475	6.07839	6	37	tRNA aminoacylation for protein translation
GO:0043038	0.583029	0.984475	6.07839	6	37	amino acid activation
GO:0043039	0.583029	0.984475	6.07839	6	37	tRNA aminoacylation
GO:0009237	0.592524	1.27217	0.821403	1	5	siderophore metabolic process
GO:0019184	0.592524	1.27217	0.821403	1	5	nonribosomal peptide biosynthetic process
GO:0019878	0.592524	1.27217	0.821403	1	5	lysine biosynthetic process via aminoadipic acid
GO:0015851	0.592524	1.27217	0.821403	1	5	nucleobase transport
GO:0045454	0.592524	1.27217	0.821403	1	5	cell redox homeostasis
GO:0030174	0.592524	1.27217	0.821403	1	5	regulation of DNA-dependent DNA replication initiation
GO:0046654	0.592524	1.27217	0.821403	1	5	tetrahydrofolate biosynthetic process
GO:0071423	0.592524	1.27217	0.821403	1	5	malate transmembrane transport
GO:0006865	0.606755	0.968801	4.10702	4	25	amino acid transport
GO:0019751	0.610471	1.01748	1.97137	2	12	polyol metabolic process
GO:0006357	0.616907	0.967652	72.7763	71	443	regulation of transcription by RNA polymerase II
GO:0016053	0.620469	0.9522	24.9707	24	152	organic acid biosynthetic process
GO:0006979	0.637162	0.924286	6.40695	6	39	response to oxidative stress
GO:0006766	0.639162	0.924504	4.2713	4	26	vitamin metabolic process
GO:0006767	0.639162	0.924504	4.2713	4	26	water-soluble vitamin metabolic process
GO:0006740	0.655515	0.92472	2.13565	2	13	NADPH regeneration
GO:0072525	0.655515	0.92472	2.13565	2	13	pyridine-containing compound biosynthetic process
GO:0009607	0.655515	0.92472	2.13565	2	13	response to biotic stimulus
GO:0042559	0.655515	0.92472	2.13565	2	13	pteridine-containing compound biosynthetic process
GO:0070887	0.657652	0.91697	13.9639	13	85	cellular response to chemical stimulus
GO:0043605	0.659543	1.01745	0.985684	1	6	cellular amide catabolic process
GO:0009416	0.659543	1.01745	0.985684	1	6	response to light stimulus
GO:0009240	0.659543	1.01745	0.985684	1	6	isopentenyl diphosphate biosynthetic process
GO:0090329	0.659543	1.01745	0.985684	1	6	regulation of DNA-dependent DNA replication
GO:0017182	0.659543	1.01745	0.985684	1	6	peptidyl-diphthamide metabolic process
GO:0030026	0.659543	1.01745	0.985684	1	6	cellular manganese ion homeostasis
GO:0019287	0.659543	1.01745	0.985684	1	6	isopentenyl diphosphate biosynthetic process, mevalonate pathway
GO:0030042	0.659543	1.01745	0.985684	1	6	actin filament depolymerization
GO:0072530	0.659543	1.01745	0.985684	1	6	purine-containing compound transmembrane transport
GO:0006878	0.659543	1.01745	0.985684	1	6	cellular copper ion homeostasis
GO:0018202	0.659543	1.01745	0.985684	1	6	peptidyl-histidine modification
GO:0006560	0.659543	1.01745	0.985684	1	6	proline metabolic process
GO:0015740	0.659543	1.01745	0.985684	1	6	C4-dicarboxylate transport
GO:0015743	0.659543	1.01745	0.985684	1	6	malate transport
GO:0055071	0.659543	1.01745	0.985684	1	6	manganese ion homeostasis
GO:0035434	0.659543	1.01745	0.985684	1	6	copper ion transmembrane transport
GO:0046490	0.659543	1.01745	0.985684	1	6	isopentenyl diphosphate metabolic process
GO:0033260	0.659543	1.01745	0.985684	1	6	nuclear DNA replication
GO:0009085	0.659543	1.01745	0.985684	1	6	lysine biosynthetic process
GO:0044786	0.659543	1.01745	0.985684	1	6	cell cycle DNA replication
GO:0051261	0.659543	1.01745	0.985684	1	6	protein depolymerization
GO:0009314	0.659543	1.01745	0.985684	1	6	response to radiation
GO:0046474	0.678378	0.876209	5.58554	5	34	glycerophospholipid biosynthetic process
GO:0008213	0.694978	0.847202	3.44989	3	21	protein alkylation
GO:0006664	0.694978	0.847202	3.44989	3	21	glycolipid metabolic process
GO:0009605	0.694978	0.847202	3.44989	3	21	response to external stimulus
GO:1903509	0.694978	0.847202	3.44989	3	21	liposaccharide metabolic process
GO:0006479	0.696295	0.847421	2.29993	2	14	protein methylation
GO:0072524	0.696295	0.847421	2.29993	2	14	pyridine-containing compound metabolic process
GO:0045017	0.70393	0.846763	5.74982	5	35	glycerolipid biosynthetic process
GO:0015849	0.70393	0.846763	5.74982	5	35	organic acid transport
GO:0071704	0.712396	0.956711	448.979	443	2733	organic substance metabolic process
GO:0002182	0.715553	0.847639	1.14996	1	7	cytoplasmic translational elongation
GO:0009226	0.715553	0.847639	1.14996	1	7	nucleotide-sugar biosynthetic process
GO:0009719	0.715553	0.847639	1.14996	1	7	response to endogenous stimulus
GO:0006825	0.715553	0.847639	1.14996	1	7	copper ion transport
GO:0006835	0.715553	0.847639	1.14996	1	7	dicarboxylic acid transport
GO:0015850	0.715553	0.847639	1.14996	1	7	organic hydroxy compound transport
GO:0055070	0.715553	0.847639	1.14996	1	7	copper ion homeostasis
GO:1901292	0.715553	0.847639	1.14996	1	7	nucleoside phosphate catabolic process
GO:0046189	0.715553	0.847639	1.14996	1	7	phenol-containing compound biosynthetic process
GO:1900247	0.715553	0.847639	1.14996	1	7	regulation of cytoplasmic translational elongation
GO:0009065	0.715553	0.847639	1.14996	1	7	glutamine family amino acid catabolic process
GO:0046656	0.715553	0.847639	1.14996	1	7	folic acid biosynthetic process
GO:0006661	0.725807	0.802386	3.61418	3	22	phosphatidylinositol biosynthetic process
GO:0008202	0.731956	0.823429	7.06407	6	43	steroid metabolic process
GO:0006739	0.732995	0.782015	2.46421	2	15	NADP metabolic process
GO:0006066	0.750586	0.781388	4.92842	4	30	alcohol metabolic process
GO:0006406	0.762359	0.726344	1.31425	1	8	mRNA export from nucleus
GO:0009225	0.762359	0.726344	1.31425	1	8	nucleotide-sugar metabolic process
GO:0006275	0.762359	0.726344	1.31425	1	8	regulation of DNA replication
GO:0006749	0.762359	0.726344	1.31425	1	8	glutathione metabolic process
GO:0006553	0.762359	0.726344	1.31425	1	8	lysine metabolic process
GO:1901334	0.762359	0.726344	1.31425	1	8	lactone metabolic process
GO:0046856	0.762359	0.726344	1.31425	1	8	phosphatidylinositol dephosphorylation
GO:0046839	0.762359	0.726344	1.31425	1	8	phospholipid dephosphorylation
GO:0071427	0.762359	0.726344	1.31425	1	8	mRNA-containing ribonucleoprotein complex export from nucleus
GO:0072593	0.765851	0.725952	2.62849	2	16	reactive oxygen species metabolic process
GO:1901615	0.767607	0.817906	11.8282	10	72	organic hydroxy compound metabolic process
GO:0042221	0.769451	0.844298	18.3994	16	112	response to chemical
GO:0006366	0.781281	0.907318	76.3905	71	465	transcription by RNA polymerase II
GO:0034032	0.795136	0.677364	2.79277	2	17	purine nucleoside bisphosphate metabolic process
GO:0006857	0.795136	0.677364	2.79277	2	17	oligopeptide transport
GO:0033865	0.795136	0.677364	2.79277	2	17	nucleoside bisphosphate metabolic process
GO:0033875	0.795136	0.677364	2.79277	2	17	ribonucleoside bisphosphate metabolic process
GO:0098657	0.801472	0.635372	1.47853	1	9	import into cell
GO:1901264	0.801472	0.635372	1.47853	1	9	carbohydrate derivative transport
GO:0046655	0.801472	0.635372	1.47853	1	9	folic acid metabolic process
GO:0045333	0.807149	0.755212	8.87116	7	54	cellular respiration
GO:0048856	0.807805	0.742251	7.72119	6	47	anatomical structure development
GO:0006633	0.821133	0.63485	2.95705	2	18	fatty acid biosynthetic process
GO:0015693	0.821133	0.63485	2.95705	2	18	magnesium ion transport
GO:0006090	0.821133	0.63485	2.95705	2	18	pyruvate metabolic process
GO:0042558	0.821133	0.63485	2.95705	2	18	pteridine-containing compound metabolic process
GO:0015980	0.821959	0.750803	10.1854	8	62	energy derivation by oxidation of organic compounds
GO:0008654	0.823893	0.724372	7.88547	6	48	phospholipid biosynthetic process
GO:0032502	0.823893	0.724372	7.88547	6	48	developmental process
GO:0060249	0.834155	0.564616	1.64281	1	10	anatomical structure homeostasis
GO:0006448	0.834155	0.564616	1.64281	1	10	regulation of translational elongation
GO:0002183	0.834155	0.564616	1.64281	1	10	cytoplasmic translational initiation
GO:0071805	0.834155	0.564616	1.64281	1	10	potassium ion transmembrane transport
GO:0006813	0.834155	0.564616	1.64281	1	10	potassium ion transport
GO:0000723	0.834155	0.564616	1.64281	1	10	telomere maintenance
GO:0042181	0.834155	0.564616	1.64281	1	10	ketone biosynthetic process
GO:0015919	0.834155	0.564616	1.64281	1	10	peroxisomal membrane transport
GO:0032543	0.834155	0.564616	1.64281	1	10	mitochondrial translation
GO:0035672	0.834155	0.564616	1.64281	1	10	oligopeptide transmembrane transport
GO:1902653	0.834155	0.564616	1.64281	1	10	secondary alcohol biosynthetic process
GO:0043574	0.834155	0.564616	1.64281	1	10	peroxisomal transport
GO:0046653	0.834155	0.564616	1.64281	1	10	tetrahydrofolate metabolic process
GO:0009247	0.844131	0.597337	3.12133	2	19	glycolipid biosynthetic process
GO:0000160	0.844131	0.597337	3.12133	2	19	phosphorelay signal transduction system
GO:0072527	0.844131	0.597337	3.12133	2	19	pyrimidine-containing compound metabolic process
GO:0006505	0.844131	0.597337	3.12133	2	19	GPI anchor metabolic process
GO:0006506	0.844131	0.597337	3.12133	2	19	GPI anchor biosynthetic process
GO:0006084	0.861465	0.508011	1.80709	1	11	acetyl-CoA metabolic process
GO:0000002	0.861465	0.508011	1.80709	1	11	mitochondrial genome maintenance
GO:0009396	0.861465	0.508011	1.80709	1	11	folic acid-containing compound biosynthetic process
GO:0009110	0.864412	0.563992	3.28561	2	20	vitamin biosynthetic process
GO:0042364	0.864412	0.563992	3.28561	2	20	water-soluble vitamin biosynthetic process
GO:0006486	0.865574	0.6338	5.9141	4	36	protein glycosylation
GO:0009101	0.865574	0.6338	5.9141	4	36	glycoprotein biosynthetic process
GO:0043413	0.865574	0.6338	5.9141	4	36	macromolecule glycosylation
GO:0044283	0.872746	0.818413	38.7702	33	236	small molecule biosynthetic process
GO:0055086	0.877603	0.776244	24.6421	20	150	nucleobase-containing small molecule metabolic process
GO:0006497	0.882248	0.534158	3.44989	2	21	protein lipidation
GO:0042157	0.882248	0.534158	3.44989	2	21	lipoprotein metabolic process
GO:0042158	0.882248	0.534158	3.44989	2	21	lipoprotein biosynthetic process
GO:0023057	0.884282	0.461699	1.97137	1	12	negative regulation of signaling
GO:0007264	0.884282	0.461699	1.97137	1	12	small GTPase mediated signal transduction
GO:0006270	0.884282	0.461699	1.97137	1	12	DNA replication initiation
GO:0051052	0.884282	0.461699	1.97137	1	12	regulation of DNA metabolic process
GO:0009968	0.884282	0.461699	1.97137	1	12	negative regulation of signal transduction
GO:0010648	0.884282	0.461699	1.97137	1	12	negative regulation of cell communication
GO:1902652	0.884282	0.461699	1.97137	1	12	secondary alcohol metabolic process
GO:0042546	0.884282	0.461699	1.97137	1	12	cell wall biogenesis
GO:0043650	0.884282	0.461699	1.97137	1	12	dicarboxylic acid biosynthetic process
GO:0043624	0.884282	0.461699	1.97137	1	12	cellular protein complex disassembly
GO:0009100	0.892155	0.59618	6.24267	4	38	glycoprotein metabolic process
GO:0006650	0.894977	0.617652	7.55691	5	46	glycerophospholipid metabolic process
GO:0009141	0.897892	0.507307	3.61418	2	22	nucleoside triphosphate metabolic process
GO:0032392	0.897892	0.507307	3.61418	2	22	DNA geometric change
GO:0032508	0.897892	0.507307	3.61418	2	22	DNA duplex unwinding
GO:0019439	0.900289	0.663318	11.3354	8	69	aromatic compound catabolic process
GO:0046939	0.903346	0.423104	2.13565	1	13	nucleotide phosphorylation
GO:0071897	0.903346	0.423104	2.13565	1	13	DNA biosynthetic process
GO:0140053	0.903346	0.423104	2.13565	1	13	mitochondrial gene expression
GO:0051028	0.903346	0.423104	2.13565	1	13	mRNA transport
GO:0030433	0.903346	0.423104	2.13565	1	13	ubiquitin-dependent ERAD pathway
GO:0036503	0.903346	0.423104	2.13565	1	13	ERAD pathway
GO:0048585	0.903346	0.423104	2.13565	1	13	negative regulation of response to stimulus
GO:0070085	0.903632	0.578982	6.40695	4	39	glycosylation
GO:0046486	0.908476	0.619655	9.03544	6	55	glycerolipid metabolic process
GO:0044265	0.914347	0.736349	24.4778	19	149	cellular macromolecule catabolic process
GO:1901361	0.916452	0.641894	11.6639	8	71	organic cyclic compound catabolic process
GO:0006644	0.916452	0.641894	11.6639	8	71	phospholipid metabolic process
GO:0006754	0.919273	0.390448	2.29993	1	14	ATP biosynthetic process
GO:0046031	0.919273	0.390448	2.29993	1	14	ADP metabolic process
GO:0035383	0.919273	0.390448	2.29993	1	14	thioester metabolic process
GO:0006637	0.919273	0.390448	2.29993	1	14	acyl-CoA metabolic process
GO:0015985	0.919273	0.390448	2.29993	1	14	energy coupled proton transport, down electrochemical gradient
GO:0015986	0.919273	0.390448	2.29993	1	14	ATP synthesis coupled proton transport
GO:0016050	0.919273	0.390448	2.29993	1	14	vesicle organization
GO:0046916	0.923537	0.460927	3.94274	2	24	cellular transition metal ion homeostasis
GO:0006261	0.923537	0.460927	3.94274	2	24	DNA-dependent DNA replication
GO:0006541	0.923537	0.460927	3.94274	2	24	glutamine metabolic process
GO:0005996	0.923537	0.460927	3.94274	2	24	monosaccharide metabolic process
GO:0006091	0.9265	0.682997	17.9066	13	109	generation of precursor metabolites and energy
GO:1905039	0.932579	0.362457	2.46421	1	15	carboxylic acid transmembrane transport
GO:0034404	0.932579	0.362457	2.46421	1	15	nucleobase-containing small molecule biosynthetic process
GO:0070972	0.932579	0.362457	2.46421	1	15	protein localization to endoplasmic reticulum
GO:1903825	0.932579	0.362457	2.46421	1	15	organic acid transmembrane transport
GO:0002181	0.933957	0.440762	4.10702	2	25	cytoplasmic translation
GO:0016126	0.933957	0.440762	4.10702	2	25	sterol biosynthetic process
GO:0055076	0.933957	0.440762	4.10702	2	25	transition metal ion homeostasis
GO:0006520	0.934819	0.731718	29.7348	23	181	cellular amino acid metabolic process
GO:0046488	0.935006	0.490119	5.58554	3	34	phosphatidylinositol metabolic process
GO:0071166	0.943694	0.338197	2.62849	1	16	ribonucleoprotein complex localization
GO:0009185	0.943694	0.338197	2.62849	1	16	ribonucleoside diphosphate metabolic process
GO:0009179	0.943694	0.338197	2.62849	1	16	purine ribonucleoside diphosphate metabolic process
GO:0006405	0.943694	0.338197	2.62849	1	16	RNA export from nucleus
GO:0009144	0.943694	0.338197	2.62849	1	16	purine nucleoside triphosphate metabolic process
GO:0009145	0.943694	0.338197	2.62849	1	16	purine nucleoside triphosphate biosynthetic process
GO:0009132	0.943694	0.338197	2.62849	1	16	nucleoside diphosphate metabolic process
GO:0009135	0.943694	0.338197	2.62849	1	16	purine nucleoside diphosphate metabolic process
GO:0008154	0.943694	0.338197	2.62849	1	16	actin polymerization or depolymerization
GO:0009205	0.943694	0.338197	2.62849	1	16	purine ribonucleoside triphosphate metabolic process
GO:0009206	0.943694	0.338197	2.62849	1	16	purine ribonucleoside triphosphate biosynthetic process
GO:0006760	0.943694	0.338197	2.62849	1	16	folic acid-containing compound metabolic process
GO:0016226	0.943694	0.338197	2.62849	1	16	iron-sulfur cluster assembly
GO:0010243	0.943694	0.338197	2.62849	1	16	response to organonitrogen compound
GO:0031163	0.943694	0.338197	2.62849	1	16	metallo-sulfur cluster assembly
GO:0030435	0.943694	0.338197	2.62849	1	16	sporulation resulting in formation of a cellular spore
GO:0031505	0.943694	0.338197	2.62849	1	16	fungal-type cell wall organization
GO:0071426	0.943694	0.338197	2.62849	1	16	ribonucleoprotein complex export from nucleus
GO:0044270	0.950422	0.551113	10.0211	6	61	cellular nitrogen compound catabolic process
GO:0015711	0.950897	0.405272	4.43558	2	27	organic anion transport
GO:0043648	0.950897	0.405272	4.43558	2	27	dicarboxylic acid metabolic process
GO:0022900	0.952359	0.493412	7.39263	4	45	electron transport chain
GO:0046942	0.952979	0.316971	2.79277	1	17	carboxylic acid transport
GO:0061640	0.952979	0.316971	2.79277	1	17	cytoskeleton-dependent cytokinesis
GO:0006611	0.952979	0.316971	2.79277	1	17	protein export from nucleus
GO:0032200	0.952979	0.316971	2.79277	1	17	telomere organization
GO:0007031	0.952979	0.316971	2.79277	1	17	peroxisome organization
GO:1901698	0.952979	0.316971	2.79277	1	17	response to nitrogen compound
GO:0023051	0.957727	0.389575	4.59986	2	28	regulation of signaling
GO:0009966	0.957727	0.389575	4.59986	2	28	regulation of signal transduction
GO:0009199	0.960734	0.298241	2.95705	1	18	ribonucleoside triphosphate metabolic process
GO:0009201	0.960734	0.298241	2.95705	1	18	ribonucleoside triphosphate biosynthetic process
GO:0072528	0.960734	0.298241	2.95705	1	18	pyrimidine-containing compound biosynthetic process
GO:0051168	0.960734	0.298241	2.95705	1	18	nuclear export
GO:0044743	0.960734	0.298241	2.95705	1	18	protein transmembrane import into intracellular organelle
GO:1901605	0.961074	0.629003	19.2208	13	117	alpha-amino acid metabolic process
GO:2001141	0.962324	0.802989	91.8329	78	559	regulation of RNA biosynthetic process
GO:1903506	0.962324	0.802989	91.8329	78	559	regulation of nucleic acid-templated transcription
GO:0006355	0.962324	0.802989	91.8329	78	559	regulation of transcription, DNA-templated
GO:0010646	0.963641	0.37504	4.76414	2	29	regulation of cell communication
GO:1901565	0.965973	0.651705	24.3135	17	148	organonitrogen compound catabolic process
GO:0032984	0.967212	0.281593	3.12133	1	19	protein-containing complex disassembly
GO:0009142	0.967212	0.281593	3.12133	1	19	nucleoside triphosphate biosynthetic process
GO:0046165	0.967212	0.281593	3.12133	1	19	alcohol biosynthetic process
GO:0000910	0.967212	0.281593	3.12133	1	19	cytokinesis
GO:0000041	0.968756	0.361543	4.92842	2	30	transition metal ion transport
GO:0046700	0.968844	0.485473	9.364	5	57	heterocycle catabolic process
GO:0035556	0.97117	0.504467	10.8425	6	66	intracellular signal transduction
GO:0009628	0.972623	0.266697	3.28561	1	20	response to abiotic stimulus
GO:0065002	0.972623	0.266697	3.28561	1	20	intracellular protein transmembrane transport
GO:0009067	0.972623	0.266697	3.28561	1	20	aspartate family amino acid biosynthetic process
GO:0019219	0.972744	0.789809	94.1328	79	573	regulation of nucleobase-containing compound metabolic process
GO:0006839	0.973175	0.348977	5.0927	2	31	mitochondrial transport
GO:0044272	0.973175	0.348977	5.0927	2	31	sulfur compound biosynthetic process
GO:1901617	0.97438	0.439155	8.21403	4	50	organic hydroxy compound biosynthetic process
GO:0051252	0.974587	0.785937	93.3114	78	568	regulation of RNA metabolic process
GO:0016311	0.976987	0.337249	5.25698	2	32	dephosphorylation
GO:0071852	0.977142	0.25329	3.44989	1	21	fungal-type cell wall organization or biogenesis
GO:0015748	0.977142	0.25329	3.44989	1	21	organophosphate ester transport
GO:1902531	0.977142	0.25329	3.44989	1	21	regulation of intracellular signal transduction
GO:0048646	0.977142	0.25329	3.44989	1	21	anatomical structure formation involved in morphogenesis
GO:0009064	0.977813	0.388699	6.89979	3	42	glutamine family amino acid metabolic process
GO:1902600	0.977813	0.388699	6.89979	3	42	proton transmembrane transport
GO:0034976	0.980915	0.241161	3.61418	1	22	response to endoplasmic reticulum stress
GO:0071806	0.980915	0.241161	3.61418	1	22	protein transmembrane transport
GO:0006888	0.980915	0.241161	3.61418	1	22	endoplasmic reticulum to Golgi vesicle-mediated transport
GO:0042398	0.980915	0.241161	3.61418	1	22	cellular modified amino acid biosynthetic process
GO:0006310	0.983102	0.315992	5.58554	2	34	DNA recombination
GO:0016125	0.983102	0.315992	5.58554	2	34	sterol metabolic process
GO:0048583	0.983102	0.315992	5.58554	2	34	regulation of response to stimulus
GO:0006790	0.983647	0.464997	11.6639	6	71	sulfur compound metabolic process
GO:2000112	0.983856	0.770153	97.0899	80	591	regulation of cellular macromolecule biosynthetic process
GO:0050657	0.984067	0.230134	3.77846	1	23	nucleic acid transport
GO:0050658	0.984067	0.230134	3.77846	1	23	RNA transport
GO:0031503	0.984067	0.230134	3.77846	1	23	protein-containing complex localization
GO:0007015	0.984067	0.230134	3.77846	1	23	actin filament organization
GO:0051236	0.984067	0.230134	3.77846	1	23	establishment of RNA localization
GO:0010556	0.984605	0.768397	97.2542	80	592	regulation of macromolecule biosynthetic process
GO:0006875	0.985536	0.30633	5.74982	2	35	cellular metal ion homeostasis
GO:0006575	0.985536	0.30633	5.74982	2	35	cellular modified amino acid metabolic process
GO:0043414	0.987341	0.35214	7.55691	3	46	macromolecule methylation
GO:0009889	0.987908	0.759718	98.0756	80	597	regulation of biosynthetic process
GO:0031326	0.987908	0.759718	98.0756	80	597	regulation of cellular biosynthetic process
GO:0006403	0.988896	0.210837	4.10702	1	25	RNA localization
GO:0034599	0.988896	0.210837	4.10702	1	25	cellular response to oxidative stress
GO:0022904	0.988896	0.210837	4.10702	1	25	respiratory electron transport chain
GO:0055065	0.989423	0.288661	6.07839	2	37	metal ion homeostasis
GO:0009058	0.990208	0.818701	253.485	227	1543	biosynthetic process
GO:0090502	0.990731	0.202346	4.2713	1	26	RNA phosphodiester bond hydrolysis, endonucleolytic
GO:0010033	0.990964	0.280564	6.24267	2	38	response to organic substance
GO:0006796	0.99131	0.735327	87.0688	69	530	phosphate-containing compound metabolic process
GO:0006414	0.992263	0.194509	4.43558	1	27	translational elongation
GO:0097435	0.992263	0.194509	4.43558	1	27	supramolecular fiber organization
GO:0009066	0.992263	0.194509	4.43558	1	27	aspartate family amino acid metabolic process
GO:0030003	0.992284	0.272903	6.40695	2	39	cellular cation homeostasis
GO:0098655	0.9924	0.480386	16.9209	9	103	cation transmembrane transport
GO:0022411	0.993542	0.187252	4.59986	1	28	cellular component disassembly
GO:0010256	0.993542	0.187252	4.59986	1	28	endomembrane system organization
GO:0009653	0.993542	0.187252	4.59986	1	28	anatomical structure morphogenesis
GO:0006812	0.993663	0.534351	23.8207	14	145	cation transport
GO:1901564	0.99367	0.793594	196.315	170	1195	organonitrogen compound metabolic process
GO:0006457	0.993834	0.315011	8.37831	3	51	protein folding
GO:0006351	0.993842	0.741739	104.647	84	637	transcription, DNA-templated
GO:0006793	0.994064	0.722693	88.2187	69	537	phosphorus metabolic process
GO:0098771	0.994384	0.258761	6.73551	2	41	inorganic ion homeostasis
GO:0055080	0.994384	0.258761	6.73551	2	41	cation homeostasis
GO:0006417	0.99461	0.180513	4.76414	1	29	regulation of translation
GO:0017038	0.99461	0.180513	4.76414	1	29	protein import
GO:0046034	0.994671	0.308494	8.5426	3	52	ATP metabolic process
GO:0097659	0.995003	0.735433	105.304	84	641	nucleic acid-templated transcription
GO:0036211	0.995068	0.664689	58.1554	42	354	protein modification process
GO:0006873	0.995213	0.252221	6.89979	2	42	cellular ion homeostasis
GO:0034248	0.995502	0.174239	4.92842	1	30	regulation of cellular amide metabolic process
GO:0051171	0.995698	0.726617	101.361	80	617	regulation of nitrogen compound metabolic process
GO:0032774	0.995739	0.730763	105.797	84	644	RNA biosynthetic process
GO:0019725	0.996028	0.296228	8.87116	3	54	cellular homeostasis
GO:0016569	0.996246	0.168383	5.0927	1	31	covalent chromatin modification
GO:0016570	0.996246	0.168383	5.0927	1	31	histone modification
GO:0006913	0.996246	0.168383	5.0927	1	31	nucleocytoplasmic transport
GO:0010608	0.996246	0.168383	5.0927	1	31	posttranscriptional regulation of gene expression
GO:0051169	0.996246	0.168383	5.0927	1	31	nuclear transport
GO:0009150	0.996526	0.329753	10.6782	4	65	purine ribonucleotide metabolic process
GO:0006163	0.996526	0.329753	10.6782	4	65	purine nucleotide metabolic process
GO:0050801	0.996526	0.240074	7.22835	2	44	ion homeostasis
GO:0030001	0.996526	0.240074	7.22835	2	44	metal ion transport
GO:0006464	0.996806	0.641346	55.6912	39	339	cellular protein modification process
GO:0030029	0.996867	0.162906	5.25698	1	32	actin filament-based process
GO:0030036	0.996867	0.162906	5.25698	1	32	actin cytoskeleton organization
GO:0015931	0.996867	0.162906	5.25698	1	32	nucleobase-containing compound transport
GO:0080090	0.996909	0.717163	102.347	80	623	regulation of primary metabolic process
GO:0010468	0.997198	0.713249	101.525	79	618	regulation of gene expression
GO:0006260	0.997484	0.229031	7.55691	2	46	DNA replication
GO:0034655	0.997484	0.229031	7.55691	2	46	nucleobase-containing compound catabolic process
GO:0031323	0.99767	0.709442	103.168	80	628	regulation of cellular metabolic process
GO:0007165	0.997686	0.412848	17.2495	8	105	signal transduction
GO:0098656	0.997715	0.314027	11.1711	4	68	anion transmembrane transport
GO:0045892	0.997819	0.152946	5.58554	1	34	negative regulation of transcription, DNA-templated
GO:1903507	0.997819	0.152946	5.58554	1	34	negative regulation of nucleic acid-templated transcription
GO:1902679	0.997819	0.152946	5.58554	1	34	negative regulation of RNA biosynthetic process
GO:0006810	0.997843	0.748013	155.738	128	948	transport
GO:0044249	0.997905	0.775434	228.679	197	1392	cellular biosynthetic process
GO:0023052	0.997945	0.408517	17.4138	8	106	signaling
GO:0042592	0.998016	0.309107	11.3354	4	69	homeostatic process
GO:1901362	0.998161	0.737166	144.403	117	879	organic cyclic compound biosynthetic process
GO:0022618	0.99818	0.148405	5.74982	1	35	ribonucleoprotein complex assembly
GO:0062197	0.99818	0.148405	5.74982	1	35	cellular response to chemical stress
GO:0098662	0.99842	0.357863	14.7853	6	90	inorganic cation transmembrane transport
GO:0055082	0.998454	0.214229	8.04975	2	49	cellular chemical homeostasis
GO:0045934	0.998481	0.144124	5.9141	1	36	negative regulation of nucleobase-containing compound metabolic process
GO:0051253	0.998481	0.144124	5.9141	1	36	negative regulation of RNA metabolic process
GO:0044238	0.998529	0.783953	398.216	363	2424	primary metabolic process
GO:0072521	0.998705	0.295216	11.8282	4	72	purine-containing compound metabolic process
GO:0009152	0.998733	0.140081	6.07839	1	37	purine ribonucleotide biosynthetic process
GO:0006164	0.998733	0.140081	6.07839	1	37	purine nucleotide biosynthetic process
GO:0071826	0.998733	0.140081	6.07839	1	37	ribonucleoprotein complex subunit organization
GO:0043161	0.998733	0.140081	6.07839	1	37	proteasome-mediated ubiquitin-dependent protein catabolic process
GO:0019538	0.998852	0.715299	130.603	103	795	protein metabolic process
GO:0051234	0.998891	0.732847	157.874	128	961	establishment of localization
GO:0009259	0.999028	0.286617	12.1568	4	74	ribonucleotide metabolic process
GO:0061919	0.999054	0.201203	8.5426	2	52	process utilizing autophagic mechanism
GO:0006914	0.999054	0.201203	8.5426	2	52	autophagy
GO:0007154	0.999119	0.380512	18.5637	8	113	cell communication
GO:0060255	0.999201	0.682777	106.125	80	646	regulation of macromolecule metabolic process
GO:0072522	0.999264	0.129196	6.57123	1	40	purine-containing compound biosynthetic process
GO:0016567	0.999264	0.129196	6.57123	1	40	protein ubiquitination
GO:0098660	0.999281	0.333429	15.7709	6	96	inorganic ion transmembrane transport
GO:0048878	0.999319	0.193355	8.87116	2	54	chemical homeostasis
GO:0019693	0.99937	0.274602	12.6496	4	77	ribose phosphate metabolic process
GO:0034220	0.999385	0.451497	27.5992	14	168	ion transmembrane transport
GO:0090501	0.999386	0.12593	6.73551	1	41	RNA phosphodiester bond hydrolysis
GO:0071103	0.999422	0.189652	9.03544	2	55	DNA conformation change
GO:0010558	0.999488	0.122824	6.89979	1	42	negative regulation of macromolecule biosynthetic process
GO:0048193	0.999488	0.122824	6.89979	1	42	Golgi vesicle transport
GO:2000113	0.999488	0.122824	6.89979	1	42	negative regulation of cellular macromolecule biosynthetic process
GO:0051301	0.999523	0.231498	11.1711	3	68	cell division
GO:0032446	0.999573	0.119865	7.06407	1	43	protein modification by small protein conjugation
GO:0006399	0.999579	0.318873	16.4281	6	100	tRNA metabolic process
GO:0019222	0.999626	0.665923	108.097	80	658	regulation of metabolic process
GO:0009890	0.999644	0.117044	7.22835	1	44	negative regulation of biosynthetic process
GO:0031327	0.999644	0.117044	7.22835	1	44	negative regulation of cellular biosynthetic process
GO:1901137	0.999676	0.352755	19.878	8	121	carbohydrate derivative biosynthetic process
GO:0051172	0.999703	0.114352	7.39263	1	45	negative regulation of nitrogen compound metabolic process
GO:0051179	0.99972	0.704973	161.981	128	986	localization
GO:1901576	0.999742	0.734898	235.743	197	1435	organic substance biosynthetic process
GO:0009260	0.999752	0.111779	7.55691	1	46	ribonucleotide biosynthetic process
GO:0018193	0.999752	0.111779	7.55691	1	46	peptidyl-amino acid modification
GO:0006338	0.999787	0.170074	10.0211	2	61	chromatin remodeling
GO:0000398	0.999793	0.109318	7.72119	1	47	mRNA splicing, via spliceosome
GO:0000375	0.999793	0.109318	7.72119	1	47	RNA splicing, via transesterification reactions
GO:0000377	0.999793	0.109318	7.72119	1	47	RNA splicing, via transesterification reactions with bulged adenosine as nucleophile
GO:0090305	0.999793	0.109318	7.72119	1	47	nucleic acid phosphodiester bond hydrolysis
GO:0010498	0.999828	0.106961	7.88547	1	48	proteasomal protein catabolic process
GO:0046390	0.999856	0.104703	8.04975	1	49	ribose phosphate biosynthetic process
GO:0043412	0.999862	0.571338	67.1908	43	409	macromolecule modification
GO:0090407	0.999869	0.331503	21.0279	8	128	organophosphate biosynthetic process
GO:0006511	0.999871	0.161706	10.514	2	64	ubiquitin-dependent protein catabolic process
GO:0031324	0.99988	0.102537	8.21403	1	50	negative regulation of cellular metabolic process
GO:0045893	0.99988	0.102537	8.21403	1	50	positive regulation of transcription, DNA-templated
GO:0006605	0.9999	0.100458	8.37831	1	51	protein targeting
GO:0034654	0.999906	0.64884	120.582	88	734	nucleobase-containing compound biosynthetic process
GO:0019941	0.999908	0.156563	10.8425	2	66	modification-dependent protein catabolic process
GO:0032268	0.999917	0.09846	8.5426	1	52	regulation of cellular protein metabolic process
GO:1903508	0.999917	0.09846	8.5426	1	52	positive regulation of nucleic acid-templated transcription
GO:1902680	0.999917	0.09846	8.5426	1	52	positive regulation of RNA biosynthetic process
GO:1901607	0.999917	0.09846	8.5426	1	52	alpha-amino acid biosynthetic process
GO:0006413	0.999922	0.154111	11.0068	2	67	translational initiation
GO:0009117	0.999934	0.254221	16.9209	5	103	nucleotide metabolic process
GO:0006753	0.999934	0.254221	16.9209	5	103	nucleoside phosphate metabolic process
GO:0007010	0.999942	0.0946905	8.87116	1	54	cytoskeleton organization
GO:0051254	0.999952	0.0929105	9.03544	1	55	positive regulation of RNA metabolic process
GO:0051246	0.999952	0.0929105	9.03544	1	55	regulation of protein metabolic process
GO:0018130	0.999958	0.642926	130.439	95	794	heterocycle biosynthetic process
GO:0070647	0.99996	0.0911952	9.19972	1	56	protein modification by small protein conjugation or removal
GO:0019438	0.99996	0.639796	128.303	93	781	aromatic compound biosynthetic process
GO:0061024	0.999966	0.0895412	9.364	1	57	membrane organization
GO:0045935	0.999977	0.0864042	9.69256	1	59	positive regulation of nucleobase-containing compound metabolic process
GO:0008652	0.999977	0.0864042	9.69256	1	59	cellular amino acid biosynthetic process
GO:0010557	0.999977	0.0864042	9.69256	1	59	positive regulation of macromolecule biosynthetic process
GO:0007005	0.999977	0.0864042	9.69256	1	59	mitochondrion organization
GO:0019637	0.999977	0.376715	32.3633	14	197	organophosphate metabolic process
GO:0050794	0.99998	0.62393	125.346	89	763	regulation of cellular process
GO:0009891	0.999981	0.0849155	9.85684	1	60	positive regulation of biosynthetic process
GO:0031328	0.999981	0.0849155	9.85684	1	60	positive regulation of cellular biosynthetic process
GO:0043632	0.999986	0.133181	12.6496	2	77	modification-dependent macromolecule catabolic process
GO:0008380	0.999987	0.0820845	10.1854	1	62	RNA splicing
GO:0051603	0.999988	0.13139	12.8139	2	78	proteolysis involved in cellular protein catabolic process
GO:0044257	0.999988	0.13139	12.8139	2	78	cellular protein catabolic process
GO:0006259	0.999991	0.282494	24.3135	8	148	DNA metabolic process
GO:0009165	0.999992	0.0781697	10.6782	1	65	nucleotide biosynthetic process
GO:1901293	0.999992	0.0781697	10.6782	1	65	nucleoside phosphate biosynthetic process
GO:0048523	0.999993	0.126292	13.3067	2	81	negative regulation of cellular process
GO:0030163	0.999994	0.124678	13.471	2	82	protein catabolic process
GO:0050896	0.999995	0.461407	56.6768	30	345	response to stimulus
GO:0006886	0.999996	0.187324	18.0709	4	110	intracellular protein transport
GO:0010604	0.999997	0.0724016	11.4996	1	70	positive regulation of macromolecule metabolic process
GO:0065008	0.999997	0.208089	20.3708	5	124	regulation of biological quality
GO:0051173	0.999997	0.0713468	11.6639	1	71	positive regulation of nitrogen compound metabolic process
GO:0050789	0.999998	0.589047	130.603	89	795	regulation of biological process
GO:0006325	0.999998	0.148967	16.9209	3	103	chromatin organization
GO:0009893	0.999998	0.068356	12.1568	1	74	positive regulation of metabolic process
GO:0031325	0.999998	0.068356	12.1568	1	74	positive regulation of cellular metabolic process
GO:0043170	0.999999	0.672454	301.455	246	1835	macromolecule metabolic process
GO:0051716	0.999999	0.413096	52.2413	25	318	cellular response to stimulus
GO:0033365	0.999999	0.066495	12.4853	1	76	protein localization to organelle
GO:0071702	0.999999	0.436939	59.3053	30	361	organic substance transport
GO:0010605	1	0.0622496	13.3067	1	81	negative regulation of macromolecule metabolic process
GO:0006281	1	0.136312	18.3994	3	112	DNA repair
GO:0009892	1	0.0599479	13.7996	1	84	negative regulation of metabolic process
GO:0006820	1	0.417391	61.6053	30	375	anion transport
GO:0022402	1	0.0991691	16.7566	2	102	cell cycle process
GO:0006397	1	0.0551741	14.9495	1	91	mRNA processing
GO:0034645	1	0.563887	152.617	102	929	cellular macromolecule biosynthetic process
GO:0006974	1	0.121328	20.5351	3	125	cellular response to DNA damage stimulus
GO:0043603	1	0.3347	48.1342	19	293	cellular amide metabolic process
GO:0051276	1	0.165905	25.1349	5	153	chromosome organization
GO:0034613	1	0.142554	23.3279	4	142	cellular protein localization
GO:0048519	1	0.0882368	18.728	2	114	negative regulation of biological process
GO:0042254	1	0.0516363	15.9352	1	97	ribosome biogenesis
GO:0070727	1	0.141487	23.4921	4	143	cellular macromolecule localization
GO:0006811	1	0.439018	82.9617	43	505	ion transport
GO:0009059	1	0.549947	155.245	102	945	macromolecule biosynthetic process
GO:0065007	1	0.53916	144.731	93	881	biological regulation
GO:0044271	1	0.555797	162.309	108	988	cellular nitrogen compound biosynthetic process
GO:0043604	1	0.279895	42.0559	14	256	amide biosynthetic process
GO:0007049	1	0.11181	22.1779	3	135	cell cycle
GO:1901360	1	0.594758	230.486	168	1403	organic cyclic compound metabolic process
GO:0022613	1	0.0828779	19.878	2	121	ribonucleoprotein complex biogenesis
GO:0006950	1	0.232439	35.9775	10	219	response to stress
GO:0048522	1	0.0475542	17.2495	1	105	positive regulation of cellular process
GO:0044260	1	0.589378	230.486	167	1403	cellular macromolecule metabolic process
GO:0048518	1	0.0470877	17.4138	1	106	positive regulation of biological process
GO:0044237	1	0.621119	416.452	348	2535	cellular metabolic process
GO:0016192	1	0.0807694	20.3708	2	124	vesicle-mediated transport
GO:0043043	1	0.238976	38.4417	11	234	peptide biosynthetic process
GO:0034660	1	0.167279	29.7348	6	181	ncRNA metabolic process
GO:0006518	1	0.246858	40.5773	12	247	peptide metabolic process
GO:0071705	1	0.241352	41.3987	12	252	nitrogen compound transport
GO:0016071	1	0.0432573	18.8923	1	115	mRNA metabolic process
GO:0015833	1	0.17531	33.0204	7	201	peptide transport
GO:0046907	1	0.122162	26.942	4	164	intracellular transport
GO:0015031	1	0.157769	31.3776	6	191	protein transport
GO:0042886	1	0.171564	33.6775	7	205	amide transport
GO:0006412	1	0.198759	37.456	9	228	translation
GO:0045184	1	0.150871	32.6919	6	199	establishment of protein localization
GO:0051649	1	0.112551	29.0777	4	177	establishment of localization in cell
GO:0016070	1	0.490155	153.11	92	932	RNA metabolic process
GO:0033554	1	0.129075	31.7062	5	193	cellular response to stress
GO:0044267	1	0.40336	100.047	49	609	cellular protein metabolic process
GO:0006807	1	0.574644	348.768	269	2123	nitrogen compound metabolic process
GO:0034622	1	0.0354855	22.835	1	139	cellular protein-containing complex assembly
GO:0043933	1	0.0609062	26.6135	2	162	protein-containing complex subunit organization
GO:0008104	1	0.135218	36.1418	6	220	protein localization
GO:1901566	1	0.331046	81.4832	33	496	organonitrogen compound biosynthetic process
GO:0065003	1	0.0332253	24.3135	1	148	protein-containing complex assembly
GO:0006725	1	0.500195	209.951	134	1278	cellular aromatic compound metabolic process
GO:0090304	1	0.460712	171.838	100	1046	nucleic acid metabolic process
GO:0051641	1	0.0912458	35.3203	4	215	cellular localization
GO:0006139	1	0.473026	196.315	119	1195	nucleobase-containing compound metabolic process
GO:0046483	1	0.482479	209.129	130	1273	heterocycle metabolic process
GO:0033036	1	0.118572	40.7416	6	248	macromolecule localization
GO:0022607	1	0.0466659	34.1704	2	208	cellular component assembly
GO:0010467	1	0.414135	176.437	95	1074	gene expression
